# Supplementary material for: Color image segmentation using adaptive hierarchical-histogram thresholding
Source: PLoS One. 2020 Jan 10;15(1):e0226345. doi: 10.1371/journal.pone.0226345 (PMC6953780; doi:10.1371/journal.pone.0226345)
Supplement: S1 File — (XLS) [file pone.0226345.s001.xls]

## Sheet: Sheet1
Image	FI	QI	MSE	Initial segmentation (color number)	After merging (color number)	Initial segmentation (execution time)	Total execution time
100075.jpg	65.1824	54.717	12.1347	439	36	0.20522	3.8225
100080.jpg	45.8187	52.0263	10.0497	266	19	0.065144	2.2634
100098.jpg	42.6785	25.0663	10.4728	315	66	0.065728	2.0437
101085.jpg	75.1428	62.1236	11.97	208	67	0.065646	1.0806
101087.jpg	35.2925	19.9413	8.78784	415	89	0.07319	2.9781
102061.jpg	62.3514	50.1141	11.3292	368	59	0.062811	2.2121
103041.jpg	45.3073	41.6439	10.3987	171	27	0.060283	1.1986
103070.jpg	58.6331	51.5284	11.7243	220	28	0.06001	1.326
104022.jpg	67.4321	80.6762	11.1638	416	21	0.085252	4.2363
105019.jpg	63.9249	95.9539	10.9238	380	11	0.076618	6.4863
105025.jpg	47.5261	32.8158	10.9092	388	57	0.071438	3.3303
105053.jpg	61.4698	85.911	10.2118	432	18	0.077569	4.68
106020.jpg	81.2446	100.565	11.5893	153	33	0.068807	0.85519
106024.jpg	34.4069	27.8189	9.88236	159	22	0.064039	1.4741
106025.jpg	42.7427	64.4104	8.11693	132	25	0.054695	0.55618
108005.jpg	91.5244	90.196	12.47	432	55	0.063386	2.708
108041.jpg	59.6953	44.9403	11.4509	255	55	0.077672	1.7303
108070.jpg	75.7757	67.8257	11.4994	389	65	0.059179	2.1099
108073.jpg	96.7151	114.603	12.1349	460	44	0.062543	2.8447
108082.jpg	42.2766	44.0073	8.94557	259	44	0.058916	1.2429
109034.jpg	42.7789	24.21	10.8915	266	63	0.064111	1.7218
109053.jpg	68.1894	68.7012	11.4005	359	33	0.064945	2.331
112082.jpg	53.7277	36.5292	11.1662	402	61	0.075267	2.9149
113009.jpg	84.6365	102.953	11.8996	240	29	0.05985	1.2618
113016.jpg	74.6493	54.5347	12.2108	732	82	0.071956	6.7098
113044.jpg	74.9161	54.3001	12.4974	953	74	0.07817	10.4861
117054.jpg	42.0518	31.5316	10.8548	105	29	0.076623	1.1856
118020.jpg	56.6143	37.6708	11.6881	352	57	0.063905	2.4251
118035.jpg	68.9547	93.1056	9.45068	258	46	0.067587	1.9165
119082.jpg	65.1972	55.2258	11.5243	236	57	0.067079	1.2951
12003.jpg	64.1724	40.8282	11.9233	615	91	0.090251	4.703
12074.jpg	53.9369	71.4809	8.85574	403	76	0.063817	2.2877
12084.jpg	81.0123	62.9118	12.6573	730	60	0.072347	7.5017
122048.jpg	32.4694	30.3919	7.90841	251	67	0.059127	1.1845
123074.jpg	39.7848	33.2167	10.4848	189	22	0.065685	1.7631
124084.jpg	62.9608	50.1335	10.9055	762	75	0.060046	6.6307
126007.jpg	72.3291	69.3206	12.0294	274	40	0.076739	1.4935
126039.jpg	76.8411	90.1305	11.2413	265	31	0.096521	1.9624
130026.jpg	64.3379	65.2877	10.9224	242	46	0.062448	1.3304
130034.jpg	65.5872	68.348	11.5848	388	25	0.070238	3.8262
134008.jpg	50.6851	70.7063	10.5491	265	10	0.067391	2.9128
134035.jpg	43.8358	43.3555	10.3961	150	23	0.062584	1.0585
134052.jpg	59.3871	62.8709	11.1537	329	22	0.06857	3.3644
135037.jpg	43.5179	48.1215	8.8602	203	38	0.061416	1.226
135069.jpg	42.9323	65.0639	8.61797	308	13	0.072426	3.3146
138032.jpg	34.4137	28.7799	9.58484	140	26	0.066828	1.3123
138078.jpg	51.5896	51.0028	10.3669	276	40	0.067217	2.2618
140055.jpg	52.8131	37.3043	11.2474	544	48	0.063634	3.6307
140075.jpg	47.0297	28.4814	10.811	314	74	0.061744	1.9571
14037.jpg	31.0693	27.3104	8.95015	181	22	0.062747	1.1202
143090.jpg	65.3108	60.9097	12.1342	203	30	0.06569	1.3604
144067.jpg	48.995	29.0166	11.5363	237	61	0.068634	1.2933
145014.jpg	48.5306	29.2616	11.2249	305	68	0.062461	1.8262
145053.jpg	47.5918	29.9696	11.5653	263	45	0.063006	1.8731
145086.jpg	56.4541	38.0352	11.7304	306	61	0.064207	1.7921
147021.jpg	50.8645	49.5196	9.06405	322	46	0.056872	1.5403
147062.jpg	53.2346	27.2879	11.8636	539	108	0.079648	3.5883
147091.jpg	70.6926	55.1656	12.1046	207	62	0.091308	0.95868
148026.jpg	65.6954	46.9642	12.3743	424	71	0.061886	2.4362
148089.jpg	48.8435	35.8121	11.511	263	34	0.074706	1.9208
15004.jpg	60.6679	36.0942	12.2316	410	88	0.063921	2.3907
15088.jpg	36.1558	40.6998	9.50414	139	14	0.067421	2.1803
151087.jpg	68.2702	55.6266	11.7797	268	58	0.070988	1.7964
153077.jpg	48.6517	41.6147	10.1016	395	65	0.063635	1.9766
153093.jpg	50.2459	34.5012	10.4952	583	77	0.062875	4.3274
155060.jpg	48.958	39.212	10.5328	354	41	0.063718	2.2756
156065.jpg	61.8976	39.4319	12.0512	577	70	0.066888	4.7128
156079.jpg	78.4263	69.8681	11.4643	539	71	0.084469	3.51
157036.jpg	53.5056	49.5924	11.001	201	39	0.062347	1.2874
157055.jpg	72.6312	53.6114	11.949	585	83	0.073047	4.5379
159008.jpg	45.8454	34.8501	10.7975	238	44	0.075567	1.3853
159029.jpg	48.4229	28.383	11.821	214	57	0.089916	1.2558
159045.jpg	59.0733	40.0479	12.0799	640	50	0.068493	5.1436
159091.jpg	49.4527	26.6975	12.1371	359	60	0.072339	2.5888
160068.jpg	61.7194	69.0908	11.1422	281	24	0.063891	1.726
16052.jpg	54.6036	49.5897	11.4187	449	25	0.078722	3.706
16077.jpg	74.3001	73.3826	11.9602	267	53	0.065446	1.5633
161062.jpg	67.4867	78.6593	11.3535	221	23	0.084178	2.8313
163014.jpg	56.1623	64.75	10.068	445	35	0.075392	3.4032
163062.jpg	68.6828	68.144	11.4654	392	49	0.068712	2.7309
163085.jpg	57.2794	52.2199	11.6904	291	24	0.066621	2.4443
164074.jpg	60.0165	51.2828	10.9222	236	50	0.05904	1.2175
166081.jpg	56.8933	45.5663	11.5433	278	37	0.061732	1.5225
167062.jpg	34.7417	55.5177	6.61784	97	23	0.070221	0.74519
167083.jpg	48.7615	28.0124	11.9672	161	52	0.070457	0.86097
169012.jpg	100.813	85.1257	12.8195	524	122	0.067897	3.4189
170054.jpg	62.4025	40.0683	12.0173	422	75	0.077723	3.2452
170057.jpg	69.5913	64.7595	11.9906	507	32	0.08071	5.0896
172032.jpg	63.4584	82.6247	9.57795	705	47	0.077359	6.9646
173036.jpg	69.6434	63.4639	11.3142	288	44	0.062575	2.008
175032.jpg	62.4176	52.7333	12.1732	403	30	0.067474	3.3854
175043.jpg	62.1634	52.8523	11.8497	326	33	0.07046	2.5451
176019.jpg	86.3741	67.3553	13.066	349	60	0.066581	2.0158
176035.jpg	55.1812	34.5208	11.4534	321	75	0.060013	1.7126
176039.jpg	45.9237	34.9538	10.916	198	38	0.062629	1.0097
178054.jpg	40.5139	39.5219	10.2718	217	16	0.064104	2.1467
181018.jpg	70.3859	90.5894	9.81926	228	46	0.06542	1.0663
181079.jpg	56.4067	44.3452	11.1456	262	55	0.06053	1.4785
181091.jpg	72.2144	77.5977	10.5328	427	66	0.064528	2.696
182053.jpg	49.7213	40.9649	10.5736	186	48	0.066113	1.364
183055.jpg	48.9752	52.6287	10.2811	110	22	0.066118	1.3088
183087.jpg	44.115	39.9662	10.5029	144	21	0.071697	1.9445
187003.jpg	55.0878	42.0656	11.3662	266	46	0.060764	1.5005
187029.jpg	57.5804	44.8786	11.2773	429	46	0.075744	2.887
187039.jpg	59.9121	45.4641	11.0678	467	59	0.065772	3.7193
187071.jpg	40.763	27.3346	10.6146	217	39	0.070271	1.6179
187083.jpg	54.974	45.463	11.7332	354	28	0.064212	2.7652
188005.jpg	55.7589	45.1445	11.328	271	41	0.064235	1.5838
188063.jpg	75.8808	88.8135	11.449	324	25	0.065121	2.4231
188091.jpg	25.2955	27.467	8.79267	128	9	0.059037	0.99161
189003.jpg	66.1836	42.9609	12.1178	515	120	0.067927	3.297
189011.jpg	54.8835	43.3283	11.6753	277	38	0.063543	1.9828
189080.jpg	65.6681	69.6413	11.4215	113	35	0.064474	1.1389
19021.jpg	57.3779	45.4973	10.5832	330	68	0.058057	1.6229
196015.jpg	56.0868	57.0957	10.6255	266	29	0.059064	1.585
196073.jpg	52.5178	82.9031	9.59335	197	11	0.10035	4.7186
197017.jpg	47.9951	37.5909	10.658	291	41	0.072805	1.9531
198004.jpg	42.7582	31.7703	10.6476	211	36	0.078821	1.9452
198023.jpg	114.76	154.281	11.3761	408	61	0.070346	2.3229
198054.jpg	60.6865	48.3605	11.2973	226	54	0.059827	1.0084
20008.jpg	86.1197	109.765	11.2493	392	39	0.063029	2.5656
202012.jpg	54.7214	36.8415	11.4095	311	60	0.068215	1.7671
207056.jpg	77.1149	120.928	11.4777	330	15	0.063027	3.2293
208001.jpg	90.953	75.1214	13.4317	415	54	0.064735	2.5668
209070.jpg	61.5251	43.7498	11.8075	315	56	0.06378	1.6742
2092.jpg	43.2358	38.8337	10.1671	254	26	0.078343	2.0349
210088.jpg	84.9418	89.9097	11.6439	520	57	0.062072	3.4263
21077.jpg	72.8892	70.199	11.3212	275	44	0.065887	1.7789
216041.jpg	47.5022	36.4407	10.5548	267	48	0.065797	1.8769
216053.jpg	56.6984	37.7034	11.5899	239	65	0.060654	1.4393
216066.jpg	38.8308	29.0982	10.2227	215	33	0.068546	2.0935
216081.jpg	51.4257	32.1342	10.9448	354	74	0.064829	2.0821
219090.jpg	53.4484	49.1965	10.3073	240	46	0.075838	1.5248
220075.jpg	63.7958	43.5113	11.9802	389	65	0.061744	2.1699
22013.jpg	56.7936	40.0911	11.0455	266	83	0.071095	1.4017
22090.jpg	56.3077	70.2144	9.94033	223	38	0.064373	1.435
22093.jpg	43.105	22.9154	10.3707	393	91	0.079156	2.2932
223061.jpg	42.0797	33.0403	10.6311	137	30	0.064579	1.4238
225017.jpg	50.5752	41.0027	10.5081	244	56	0.067304	1.5582
227040.jpg	32.2831	36.0393	9.02508	194	11	0.067273	2.2476
227046.jpg	46.8143	37.5605	10.7503	183	31	0.066705	1.2995
227092.jpg	34.5832	31.5409	9.92767	227	15	0.066094	2.2252
229036.jpg	54.3845	39.3642	11.191	264	60	0.063579	1.5976
23025.jpg	54.4045	39.6498	11.1246	220	62	0.071352	1.5153
23080.jpg	51.9464	33.4498	11.369	224	58	0.066623	1.7884
23084.jpg	49.7985	25.4313	11.2942	423	109	0.065149	2.3837
231015.jpg	58.1656	36.9211	11.7782	485	76	0.073045	3.3207
232038.jpg	48.8647	40.8181	10.2783	278	39	0.061412	1.8233
236017.jpg	78.9757	83.2447	12.2378	302	27	0.064504	2.2829
236037.jpg	71.8956	64.4558	12.2921	359	35	0.065579	2.3963
238011.jpg	28.0998	48.5566	7.04521	322	9	0.075696	5.6042
239007.jpg	62.76	41.1027	11.8888	309	80	0.068552	2.1609
239096.jpg	53.7261	27.19	11.8911	388	122	0.066089	2.4235
24004.jpg	52.7938	35.7111	11.7003	271	51	0.06703	1.6756
24063.jpg	38.2763	33.2866	9.22762	181	32	0.065947	1.5845
24077.jpg	68.1393	51.7519	11.7494	596	83	0.069117	4.3801
241004.jpg	39.7774	36.599	9.37033	182	28	0.058642	1.1743
241048.jpg	39.6014	20.0143	10.9138	300	66	0.073622	1.9529
242078.jpg	51.0616	33.1548	11.331	306	60	0.065733	2.1003
245051.jpg	45.155	39.0808	9.99905	393	41	0.068847	3.1749
246016.jpg	60.9453	40.7199	11.8278	427	70	0.07529	2.7267
246053.jpg	56.4782	54.2363	10.7674	374	32	0.060421	2.2906
247085.jpg	52.768	44.2685	11.1424	303	45	0.07344	2.0618
249061.jpg	64.6138	72.454	11.0034	411	34	0.083483	3.1735
249087.jpg	52.7065	30.1275	12.0139	328	65	0.068985	1.8965
25098.jpg	59.917	32.6758	11.7794	516	119	0.062247	3.4991
253027.jpg	58.4551	60.0264	11.1641	141	23	0.05936	0.94357
253036.jpg	50.9375	48.0296	11.1387	170	21	0.067432	1.5792
253055.jpg	59.3787	60.666	10.8173	248	33	0.080894	1.954
254033.jpg	52.575	41.4243	11.3035	223	34	0.064181	1.6818
254054.jpg	48.1697	31.6076	11.6384	272	40	0.065915	1.848
260058.jpg	39.7656	34.3276	9.89893	344	26	0.074714	3.687
260081.jpg	55.4881	54.5019	11.0404	157	35	0.062687	0.96764
26031.jpg	57.6047	45.78	11.572	93	37	0.06391	0.62737
268002.jpg	67.2729	66.781	11.6315	292	31	0.074203	2.8037
27059.jpg	48.1335	31.9712	11.0058	263	57	0.059013	1.3723
271008.jpg	63.4595	68.3567	11.017	397	31	0.072195	4.4011
271031.jpg	32.7621	31.9597	9.61086	92	14	0.061522	1.2498
271035.jpg	49.4781	39.5153	11.0512	209	36	0.065875	1.6258
274007.jpg	59.336	42.1981	12.1365	309	45	0.063598	1.716
277095.jpg	40.3859	30.1586	10.3602	247	32	0.068564	1.9881
28075.jpg	72.2355	75.9428	11.5324	409	31	0.081114	3.4255
28096.jpg	110.081	168.87	12.3212	1298	21	0.093646	27.395
285036.jpg	48.033	37.8559	9.8917	746	58	0.060971	5.814
285079.jpg	85.6622	87.4787	10.8766	589	84	0.061424	3.8515
286092.jpg	55.7813	54.9259	10.8741	247	32	0.085372	1.682
291000.jpg	62.2398	31.1609	12.6033	615	108	0.07654	4.233
292066.jpg	80.4778	94.4271	10.695	204	40	0.063596	1.3083
293029.jpg	55.03	53.2118	11.194	259	23	0.065785	2.0673
295087.jpg	50.1055	29.6539	11.4435	440	65	0.067305	2.693
296007.jpg	45.785	54.1956	9.846	336	21	0.070599	2.8113
296059.jpg	43.426	36.5301	10.547	238	27	0.062806	1.5385
299086.jpg	59.4423	61.3213	10.8396	536	27	0.065997	4.8929
299091.jpg	44.0814	34.0849	10.4828	226	34	0.0622	1.698
300091.jpg	79.6396	88.7558	11.481	343	52	0.061086	1.6767
301007.jpg	46.7225	45.6525	10.1789	309	35	0.06149	1.705
302003.jpg	58.2025	48.117	11.0203	273	50	0.06505	1.882
302008.jpg	43.4059	59.1696	8.42775	225	45	0.060285	1.149
304034.jpg	76.3056	56.9087	12.387	354	70	0.070898	1.9511
304074.jpg	49.4116	42.9176	10.6728	196	32	0.064464	1.6373
306005.jpg	54.4122	37.8554	11.0759	324	78	0.060927	1.5314
309004.jpg	78.6334	65.7636	12.9815	408	41	0.067914	3.1406
3096.jpg	35.5954	53.5084	8.25306	115	12	0.06738	1.846
310007.jpg	80.4122	109.708	10.6071	503	44	0.080209	4.394
311068.jpg	64.1608	66.4726	10.8075	218	39	0.060994	1.1064
311081.jpg	48.0317	38.3198	11.1699	212	28	0.083116	1.8037
314016.jpg	35.944	31.7698	9.71376	84	23	0.069247	1.0877
317080.jpg	24.1672	14.7852	7.80753	396	58	0.06314	2.3646
323016.jpg	62.7117	56.0386	10.0052	295	68	0.063784	1.7434
326038.jpg	63.1939	65.4999	11.1038	194	31	0.067838	1.9935
33039.jpg	42.8222	30.4015	10.9772	106	36	0.066113	0.97084
33066.jpg	42.4949	31.7405	10.7881	236	29	0.080779	2.0578
35008.jpg	54.5502	43.1283	11.1916	257	49	0.057892	1.1859
35010.jpg	59.1329	41.9301	11.4829	249	70	0.068413	1.4738
35058.jpg	54.3361	60.2682	10.5547	867	21	0.07199	10.1067
35070.jpg	81.9381	91.5248	12.1136	991	32	0.067283	12.3225
35091.jpg	58.9757	38.6245	12.1525	451	55	0.066463	3.7674
351093.jpg	46.4928	33.9248	10.1168	262	61	0.068388	1.7511
353013.jpg	99.6056	107.877	12.313	552	74	0.076664	3.8234
361010.jpg	69.6662	63.1963	11.6288	351	43	0.06041	1.7735
361084.jpg	67.4086	49.5823	12.134	247	65	0.061117	1.3021
365025.jpg	41.9677	25.4171	10.5331	214	67	0.065849	1.3351
365073.jpg	65.8188	37.2816	12.199	478	123	0.065297	2.9189
368016.jpg	83.7823	99.7877	11.5955	155	43	0.058714	0.68762
368078.jpg	52.3808	26.4657	11.6207	360	110	0.070165	1.7309
370036.jpg	118.054	146.991	12.52	956	60	0.07126	10.292
37073.jpg	86.1322	146.504	10.1457	634	31	0.070421	6.6671
372047.jpg	50.6176	32.4209	11.1846	238	58	0.063881	1.5349
374020.jpg	47.2153	36.3974	10.9858	184	32	0.066382	1.5755
374067.jpg	51.24	44.5837	10.6432	300	35	0.093548	2.2476
376001.jpg	47.8006	27.0856	11.695	245	64	0.067129	1.5292
376020.jpg	59.2475	32.9141	12.0085	589	97	0.069342	4.5039
376043.jpg	63.5232	41.8609	11.7615	416	79	0.066099	2.8168
38082.jpg	50.7709	42.6077	11.7088	297	22	0.066588	2.1901
38092.jpg	46.7036	29.9876	11.1755	247	48	0.073102	1.9994
385028.jpg	51.9621	37.9602	11.4679	269	43	0.066279	1.7644
385039.jpg	59.6791	49.7576	11.4088	213	53	0.062439	1.1866
388016.jpg	54.0716	48.2358	10.5102	198	43	0.067978	1.7971
41004.jpg	64.8665	76.6804	11.355	201	21	0.074742	2.1564
41025.jpg	37.0013	34.6425	9.92555	124	20	0.075052	1.1212
41033.jpg	38.8812	35.9286	9.97902	150	21	0.075323	1.4782
41069.jpg	53.3495	44.5054	11.4364	198	29	0.088444	2.1633
42012.jpg	35.8207	32.9525	10.2678	104	16	0.062458	1.0727
42044.jpg	23.5028	36.4564	6.87185	207	15	0.058219	0.98131
42049.jpg	59.3383	97.0922	8.92801	296	30	0.072809	3.1855
42078.jpg	35.1017	46.0657	7.67834	201	32	0.055351	0.77564
43070.jpg	71.1273	95.8444	10.3854	327	28	0.059838	2.072
43074.jpg	44.8303	47.6564	9.99802	439	19	0.066879	4.4946
43083.jpg	79.2162	85.7256	12.2249	603	29	0.063594	4.9268
45077.jpg	64.9661	50.9493	11.948	532	46	0.064372	3.6298
45096.jpg	113.39	165.508	10.9754	536	55	0.056118	3.0284
46076.jpg	56.457	51.291	10.8519	257	44	0.064533	1.8427
48055.jpg	50.1504	28.3503	11.5546	352	73	0.063313	2.019
54005.jpg	31.9986	26.0926	9.85898	162	19	0.076867	1.4472
54082.jpg	44.4441	35.3982	10.8034	301	28	0.070355	2.455
55067.jpg	23.2975	26.6192	7.48833	65	13	0.05744	0.87689
55073.jpg	58.6566	47.9555	11.6717	202	35	0.059367	1.1357
55075.jpg	58.6877	53.9327	10.5947	358	42	0.064364	2.5648
56028.jpg	51.0724	32.0714	11.297	220	62	0.063319	1.3013
58060.jpg	53.2193	54.4338	9.88662	411	67	0.060361	2.2638
59078.jpg	33.7874	24.3608	8.45796	315	72	0.066632	1.5459
60079.jpg	59.6768	84.56	10.1892	532	13	0.088419	9.3698
61060.jpg	64.4521	69.0454	11.2175	217	35	0.067897	1.5587
61086.jpg	60.4741	44.423	11.7492	306	58	0.069121	1.8937
62096.jpg	38.1208	43.5862	8.34757	181	42	0.063458	1.2819
65010.jpg	60.1346	41.2489	11.7279	292	79	0.059913	1.4986
65019.jpg	91.0865	86.9208	12.1149	522	87	0.077153	3.7904
65033.jpg	73.3387	56.105	12.4492	359	58	0.06393	1.8547
65074.jpg	64.5756	50.6621	11.6143	290	56	0.06441	2.0324
65132.jpg	79.2805	61.0377	12.5685	369	65	0.072891	2.4217
66039.jpg	53.4056	42.3375	10.2943	297	58	0.06228	1.6946
66053.jpg	70.7424	64.6903	11.691	239	41	0.064598	1.58
66075.jpg	59.334	60.1268	10.8896	307	33	0.061823	1.9647
67079.jpg	52.371	52.5976	10.7361	257	25	0.066406	2.1309
68077.jpg	59.9463	40.7223	11.765	524	66	0.06846	3.1259
69015.jpg	52.9883	40.7373	11.1388	418	39	0.066216	3.0333
69020.jpg	66.2651	63.9819	11.7464	245	30	0.069415	2.295
69040.jpg	70.5515	77.3868	12.1587	317	20	0.065658	2.7514
71046.jpg	105.835	175.239	11.9089	361	21	0.076505	3.131
76002.jpg	52.6277	47.0079	10.5611	345	41	0.066172	2.2187
76053.jpg	72.5263	62.653	12.3272	339	37	0.064763	2.1705
78004.jpg	48.3603	33.0975	11.241	120	45	0.063773	1.0053
78019.jpg	60.2058	48.2059	11.2885	306	58	0.074873	1.9156
80099.jpg	78	158.481	9.57016	367	13	0.079629	7.3341
8023.jpg	75.501	76.0189	11.4174	378	39	0.068284	3.0569
8049.jpg	64.1989	103.946	9.9668	306	21	0.06931	2.9386
8143.jpg	54.8517	37.8674	11.803	225	49	0.070287	1.4462
85048.jpg	60.8035	40.5789	12.0313	469	67	0.067982	3.4282
86000.jpg	49.8536	29.1944	11.1764	713	87	0.062324	5.5736
86016.jpg	50.3376	51.0787	10.8011	108	22	0.067036	1.2996
86068.jpg	70.8665	68.7468	12.1587	433	29	0.06925	3.6936
87046.jpg	50.9326	36.7858	11.4993	239	37	0.075016	1.8591
87065.jpg	52.9144	33.4087	11.74	347	53	0.069444	2.5432
89072.jpg	46.5058	39.3757	10.7013	347	29	0.063247	2.3152
90076.jpg	59.7362	63.9829	10.5989	264	36	0.061841	1.5579
92059.jpg	74.0445	75.0722	11.8357	245	33	0.057013	1.1023
94079.jpg	39.8564	31.1802	10.1549	260	33	0.074399	1.9245
95006.jpg	64.1907	52.9444	11.1132	451	91	0.073514	2.7609
97017.jpg	54.0983	41.1051	11.5123	214	49	0.06891	1.5174
97033.jpg	50.204	39.7799	10.9797	141	39	0.067754	1.3049
	57.7446	53.188	10.9784	326.507	46.4667	0.0684666	2.53878	2.47032
