# Supplementary material for: Color image segmentation using adaptive hierarchical-histogram thresholding
Source: PLoS One. 2020 Jan 10;15(1):e0226345. doi: 10.1371/journal.pone.0226345 (PMC6953780; doi:10.1371/journal.pone.0226345)
Supplement: S2 File — (XLS) [file pone.0226345.s002.xls]

## Sheet: Sheet1
Image	FI	QI	MSE	Initial segmentation (color number)	After merging (color number)	Initial segmentation (execution time)	Total execution time
100007.jpg	35.5485	33.345	9.62125	103	23	0.077445	1.3579
100039.jpg	74.1744	51.1688	12.3802	440	78	0.062974	2.5242
100075.jpg	65.1824	54.717	12.1347	439	36	0.069984	3.1761
100080.jpg	45.8187	52.0263	10.0497	266	19	0.080462	2.4161
100098.jpg	42.6785	25.0663	10.4728	315	66	0.066434	1.9519
100099.jpg	58.8827	51.9696	11.2686	332	31	0.073504	2.3582
10081.jpg	80.5151	91.4627	11.4802	280	41	0.069056	1.9066
101027.jpg	54.8051	36.7436	11.5045	186	67	0.059151	0.67256
101084.jpg	77.1808	54.5347	12.0264	460	117	0.069102	2.6716
101085.jpg	75.1428	62.1236	11.97	208	67	0.060213	1.0193
101087.jpg	35.2925	19.9413	8.78784	415	89	0.074326	2.8025
102061.jpg	62.3514	50.1141	11.3292	368	59	0.068609	2.0493
102062.jpg	65.2877	39.1611	12.2283	621	108	0.083186	4.406
103006.jpg	46.245	35.7426	10.8726	271	36	0.088044	1.8463
103029.jpg	76.7291	86.1969	10.7879	296	42	0.054937	1.381
103041.jpg	45.3073	41.6439	10.3987	171	27	0.066994	1.2185
103070.jpg	58.6331	51.5284	11.7243	220	28	0.063652	1.2937
103078.jpg	42.4394	26.5617	10.6116	216	49	0.078419	1.093
104010.jpg	75.3475	68.2445	11.9864	541	48	0.064115	4.7252
104022.jpg	67.4321	80.6762	11.1638	416	21	0.06512	4.002
104055.jpg	49.4329	33.9739	11.3107	327	46	0.058344	1.7172
105019.jpg	63.9249	95.9539	10.9238	380	11	0.082147	6.3445
105025.jpg	47.5261	32.8158	10.9092	388	57	0.086212	3.1274
105027.jpg	69.4208	91.983	10.6464	221	22	0.078168	2.9603
105053.jpg	61.4698	85.911	10.2118	432	18	0.071226	4.4509
106005.jpg	43.3448	32.6433	10.442	183	39	0.060048	1.0817
106020.jpg	81.2446	100.565	11.5893	153	33	0.057453	0.82153
106024.jpg	34.4069	27.8189	9.88236	159	22	0.080272	1.3762
106025.jpg	42.7427	64.4104	8.11693	132	25	0.052126	0.49096
106047.jpg	53.9613	48.1512	10.7366	276	33	0.059608	1.7577
107014.jpg	59.9952	46.7383	11.6475	383	40	0.078007	3.6447
107045.jpg	44.9086	37.6738	10.8047	267	26	0.066157	1.9376
107072.jpg	61.2195	48.2249	12.5635	400	29	0.068025	3.5097
108004.jpg	90.0597	83.7882	12.6554	522	50	0.088253	3.8784
108005.jpg	91.5244	90.196	12.47	432	55	0.0705	2.5934
108036.jpg	60.3437	57.8915	10.725	236	44	0.054387	1.1728
108041.jpg	59.6953	44.9403	11.4509	255	55	0.073471	1.6986
108069.jpg	88.8703	94.9635	11.9331	230	50	0.061785	1.3101
108070.jpg	75.7757	67.8257	11.4994	389	65	0.080442	2.0147
108073.jpg	96.7151	114.603	12.1349	460	44	0.060547	2.5628
108082.jpg	42.2766	44.0073	8.94557	259	44	0.063107	1.2484
109034.jpg	42.7789	24.21	10.8915	266	63	0.068437	1.6064
109053.jpg	68.1894	68.7012	11.4005	359	33	0.063545	2.0803
109055.jpg	77.9448	77.8389	11.4472	283	52	0.058292	1.5029
112056.jpg	68.5426	74.9277	11.7903	199	20	0.061755	1.5109
112082.jpg	53.7277	36.5292	11.1662	402	61	0.077847	2.6443
112090.jpg	58.8683	42.4062	12.1424	293	41	0.067809	2.184
113009.jpg	84.6365	102.953	11.8996	240	29	0.056394	1.2255
113016.jpg	74.6493	54.5347	12.2108	732	82	0.066433	6.0676
113044.jpg	74.9161	54.3001	12.4974	953	74	0.074459	9.6299
117025.jpg	41.5885	37.9873	9.95884	118	27	0.069648	1.3796
117054.jpg	42.0518	31.5316	10.8548	105	29	0.06308	1.032
118015.jpg	53.382	32.1344	11.7491	421	71	0.061916	2.3219
118020.jpg	56.6143	37.6708	11.6881	352	57	0.079252	2.2009
118031.jpg	48.454	29.537	11.5175	234	55	0.071043	1.4575
118035.jpg	68.9547	93.1056	9.45068	258	46	0.074733	1.9778
118072.jpg	37.0465	30.9844	9.99798	277	22	0.071601	2.1921
119082.jpg	65.1972	55.2258	11.5243	236	57	0.085878	1.3177
120003.jpg	48.1915	39.2168	10.789	129	36	0.061152	1.159
12003.jpg	64.1724	40.8282	11.9233	615	91	0.060667	4.1007
120093.jpg	63.2703	58.3935	11.267	360	60	0.061969	1.8886
12074.jpg	53.9369	71.4809	8.85574	403	76	0.061069	2.0397
12084.jpg	81.0123	62.9118	12.6573	730	60	0.069295	6.4116
122048.jpg	32.4694	30.3919	7.90841	251	67	0.060069	1.0311
123057.jpg	51.9258	44.4764	11.4891	313	25	0.075384	3.1562
123074.jpg	39.7848	33.2167	10.4848	189	22	0.070759	1.5805
124084.jpg	62.9608	50.1335	10.9055	762	75	0.063123	5.8799
126007.jpg	72.3291	69.3206	12.0294	274	40	0.061268	1.3054
126039.jpg	76.8411	90.1305	11.2413	265	31	0.1013	2.0569
128035.jpg	47.182	27.9165	11.203	391	57	0.066074	2.949
130014.jpg	63.4651	63.105	11.2994	313	30	0.074163	2.1305
130026.jpg	64.3379	65.2877	10.9224	242	46	0.068922	1.3158
130034.jpg	65.5872	68.348	11.5848	388	25	0.090678	3.7419
130066.jpg	41.8844	33.225	10.4546	234	29	0.066813	2.158
134008.jpg	50.6851	70.7063	10.5491	265	10	0.070515	2.6995
134035.jpg	43.8358	43.3555	10.3961	150	23	0.080608	1.0584
134049.jpg	64.8547	53.8555	12.0328	435	48	0.064694	2.4744
134052.jpg	59.3871	62.8709	11.1537	329	22	0.075779	3.3641
134067.jpg	66.1242	55.0129	11.2093	323	74	0.064478	1.7717
135037.jpg	43.5179	48.1215	8.8602	203	38	0.075843	1.1763
135069.jpg	42.9323	65.0639	8.61797	308	13	0.088175	3.4215
138032.jpg	34.4137	28.7799	9.58484	140	26	0.065948	1.153
138078.jpg	51.5896	51.0028	10.3669	276	40	0.070039	2.1496
140006.jpg	51.8953	42.3891	10.9157	206	43	0.070544	1.4058
140055.jpg	52.8131	37.3043	11.2474	544	48	0.061772	3.5403
140075.jpg	47.0297	28.4814	10.811	314	74	0.062039	1.8524
140088.jpg	70.4328	72.0086	10.6588	226	56	0.05771	1.258
14037.jpg	31.0693	27.3104	8.95015	181	22	0.062575	1.0637
14085.jpg	58.6057	40.5398	11.7407	418	54	0.064276	2.8233
14092.jpg	47.6956	34.3639	10.5861	242	45	0.072915	1.6634
141012.jpg	50.5028	35.3102	11.3922	266	41	0.066795	1.5335
141048.jpg	60.05	57.5336	11.4949	407	26	0.065014	2.9649
143090.jpg	65.3108	60.9097	12.1342	203	30	0.077574	1.2939
144067.jpg	48.995	29.0166	11.5363	237	61	0.065381	1.2483
145014.jpg	48.5306	29.2616	11.2249	305	68	0.062538	1.8642
145053.jpg	47.5918	29.9696	11.5653	263	45	0.07663	1.7955
145059.jpg	55.9201	37.1601	11.0771	444	81	0.066148	3.2469
145079.jpg	54.5038	37.713	11.2432	305	67	0.06066	1.6339
145086.jpg	56.4541	38.0352	11.7304	306	61	0.073774	1.7215
146074.jpg	64.9096	67.216	11.206	213	50	0.061552	1.3551
147021.jpg	50.8645	49.5196	9.06405	322	46	0.055109	1.4505
147062.jpg	53.2346	27.2879	11.8636	539	108	0.068579	3.3011
147077.jpg	63.79	43.3897	11.8028	671	76	0.067556	5.121
147080.jpg	65.6743	39.7132	12.0919	516	114	0.079621	3.4429
147091.jpg	70.6926	55.1656	12.1046	207	62	0.064618	0.95952
148026.jpg	65.6954	46.9642	12.3743	424	71	0.067022	2.3792
148089.jpg	48.8435	35.8121	11.511	263	34	0.074473	1.8793
15004.jpg	60.6679	36.0942	12.2316	410	88	0.063063	2.2432
15011.jpg	54.9805	34.7127	11.5699	324	66	0.05961	1.8796
15062.jpg	59.7727	37.9571	12.2137	345	57	0.094663	2.5328
15088.jpg	36.1558	40.6998	9.50414	139	14	0.067702	2.0774
151087.jpg	68.2702	55.6266	11.7797	268	58	0.065248	1.7408
153077.jpg	48.6517	41.6147	10.1016	395	65	0.055856	1.9012
153093.jpg	50.2459	34.5012	10.4952	583	77	0.061711	4.0323
155060.jpg	48.958	39.212	10.5328	354	41	0.069972	2.2392
156054.jpg	63.1424	49.4726	11.584	872	73	0.081344	7.6395
156065.jpg	61.8976	39.4319	12.0512	577	70	0.066134	3.9716
156079.jpg	78.4263	69.8681	11.4643	539	71	0.061662	3.0051
157032.jpg	53.9718	36.7083	11.0512	630	72	0.063023	4.8313
157036.jpg	53.5056	49.5924	11.001	201	39	0.066889	1.3292
157055.jpg	72.6312	53.6114	11.949	585	83	0.068096	4.0458
157087.jpg	43.9835	24.0386	10.5682	692	134	0.067271	5.2729
159002.jpg	42.3437	32.2602	10.1208	266	55	0.056976	1.3538
159008.jpg	45.8454	34.8501	10.7975	238	44	0.05782	1.3103
159022.jpg	70.082	90.498	10.7773	455	27	0.073143	2.8341
159029.jpg	48.4229	28.383	11.821	214	57	0.060544	1.2085
159045.jpg	59.0733	40.0479	12.0799	640	50	0.060898	4.6884
159091.jpg	49.4527	26.6975	12.1371	359	60	0.069362	2.3104
160006.jpg	71.0629	71.7949	11.5611	237	48	0.059233	1.2376
16004.jpg	97.2855	72.3311	12.8596	764	139	0.063304	5.9446
160067.jpg	62.0298	64.8036	10.9585	286	35	0.078612	1.9668
160068.jpg	61.7194	69.0908	11.1422	281	24	0.063242	1.6047
16052.jpg	54.6036	49.5897	11.4187	449	25	0.061962	3.1303
16068.jpg	69.7688	82.1413	10.768	177	29	0.061182	1.2123
16077.jpg	74.3001	73.3826	11.9602	267	53	0.058333	1.3401
161045.jpg	39.0819	44.5548	9.9581	214	12	0.072446	1.8989
161062.jpg	67.4867	78.6593	11.3535	221	23	0.074505	2.6378
163004.jpg	46.1931	40.5774	9.75383	364	75	0.05823	1.6889
163014.jpg	56.1623	64.75	10.068	445	35	0.062839	3.2675
163062.jpg	68.6828	68.144	11.4654	392	49	0.073443	2.6352
163085.jpg	57.2794	52.2199	11.6904	291	24	0.069079	2.3131
163096.jpg	45.5692	37.6252	10.8005	211	25	0.075071	1.9089
164046.jpg	43.1664	51.9965	10.5559	158	9	0.086177	1.7044
164074.jpg	60.0165	51.2828	10.9222	236	50	0.065257	1.2291
166081.jpg	56.8933	45.5663	11.5433	278	37	0.061435	1.417
167062.jpg	34.7417	55.5177	6.61784	97	23	0.064083	0.71787
167083.jpg	48.7615	28.0124	11.9672	161	52	0.066115	0.80346
168084.jpg	41.5601	33.1584	10.7122	168	24	0.068057	1.5079
169012.jpg	100.813	85.1257	12.8195	524	122	0.06483	3.2064
170054.jpg	62.4025	40.0683	12.0173	422	75	0.067125	3.3295
170057.jpg	69.5913	64.7595	11.9906	507	32	0.10926	5.0641
17067.jpg	44.6016	37.6057	10.4858	82	28	0.06222	0.7152
172032.jpg	63.4584	82.6247	9.57795	705	47	0.070974	6.4153
173036.jpg	69.6434	63.4639	11.3142	288	44	0.064222	1.8735
175032.jpg	62.4176	52.7333	12.1732	403	30	0.070194	3.5321
175043.jpg	62.1634	52.8523	11.8497	326	33	0.065445	2.3582
175083.jpg	60.5215	39.2266	11.9997	475	63	0.067652	3.149
176019.jpg	86.3741	67.3553	13.066	349	60	0.07012	1.9902
176035.jpg	55.1812	34.5208	11.4534	321	75	0.059871	1.7103
176039.jpg	45.9237	34.9538	10.916	198	38	0.064494	0.99072
176051.jpg	54.2087	40.2206	11.1247	242	54	0.077544	1.3576
178054.jpg	40.5139	39.5219	10.2718	217	16	0.068724	2.1675
179084.jpg	46.2824	38.776	10.2783	232	45	0.072299	1.5439
181018.jpg	70.3859	90.5894	9.81926	228	46	0.054669	1.0489
181021.jpg	48.3042	45.175	9.70854	208	47	0.070628	1.7864
181079.jpg	56.4067	44.3452	11.1456	262	55	0.065388	1.4292
181091.jpg	72.2144	77.5977	10.5328	427	66	0.075701	2.553
182053.jpg	49.7213	40.9649	10.5736	186	48	0.064653	1.2897
183055.jpg	48.9752	52.6287	10.2811	110	22	0.073736	1.3394
183066.jpg	51.9148	39.622	11.4062	151	38	0.062947	1.1481
183087.jpg	44.115	39.9662	10.5029	144	21	0.080092	1.9214
185092.jpg	59.8169	56.7237	11.1054	624	31	0.064032	5.2506
187003.jpg	55.0878	42.0656	11.3662	266	46	0.066292	1.3988
187029.jpg	57.5804	44.8786	11.2773	429	46	0.057657	2.8541
187039.jpg	59.9121	45.4641	11.0678	467	59	0.068351	3.6429
187058.jpg	60.7089	41.4735	11.5912	459	82	0.058525	2.6322
187071.jpg	40.763	27.3346	10.6146	217	39	0.069391	1.4617
187083.jpg	54.974	45.463	11.7332	354	28	0.064157	2.6433
187099.jpg	56.161	44.3512	11.4566	258	39	0.074624	1.6192
188005.jpg	55.7589	45.1445	11.328	271	41	0.093054	1.5471
188025.jpg	58.2134	44.0112	11.3282	338	53	0.070825	2.0174
188063.jpg	75.8808	88.8135	11.449	324	25	0.0892	2.3498
188091.jpg	25.2955	27.467	8.79267	128	9	0.082305	0.97221
189003.jpg	66.1836	42.9609	12.1178	515	120	0.066294	3.2735
189006.jpg	56.204	48.3642	10.5052	320	67	0.077031	1.9831
189011.jpg	54.8835	43.3283	11.6753	277	38	0.067351	1.9403
189013.jpg	63.6749	63.7898	11.73	188	26	0.086872	1.5651
189029.jpg	30.0158	22.8251	8.13798	258	71	0.060879	1.2824
189080.jpg	65.6681	69.6413	11.4215	113	35	0.058546	1.0877
189096.jpg	65.9914	42.1545	12.2182	634	66	0.06763	4.549
19021.jpg	57.3779	45.4973	10.5832	330	68	0.056603	1.753
196015.jpg	56.0868	57.0957	10.6255	266	29	0.070269	1.5649
196027.jpg	60.5085	62.3076	10.3988	372	37	0.073645	2.8367
196040.jpg	58.5319	43.1199	11.6671	238	47	0.059708	1.2515
196062.jpg	36.2972	31.1558	10.6005	191	15	0.07007	2.4348
196073.jpg	52.5178	82.9031	9.59335	197	11	0.099412	4.53
196088.jpg	51.5751	43.3674	11.2624	233	30	0.060747	1.5062
197017.jpg	47.9951	37.5909	10.658	291	41	0.080606	1.8958
198004.jpg	42.7582	31.7703	10.6476	211	36	0.063204	1.7746
198023.jpg	114.76	154.281	11.3761	408	61	0.058185	2.2576
198054.jpg	60.6865	48.3605	11.2973	226	54	0.059541	1.0606
198087.jpg	52.8736	45.943	10.8166	156	41	0.060812	1.2718
20008.jpg	86.1197	109.765	11.2493	392	39	0.072405	2.4706
20069.jpg	59.1678	42.0502	11.5076	437	68	0.068105	2.9874
201080.jpg	65.6523	59.1464	10.8924	415	65	0.072098	2.897
2018.jpg	48.396	31.8511	11.3248	135	53	0.067403	0.86864
202000.jpg	54.6718	47.3273	10.7778	326	40	0.070072	1.9458
202012.jpg	54.7214	36.8415	11.4095	311	60	0.062357	1.7946
206062.jpg	57.0186	41.365	11.3569	309	57	0.061721	1.712
206097.jpg	50.4512	36.562	11.1161	352	48	0.071298	2.2755
207038.jpg	64.9569	53.7105	10.9428	469	64	0.063952	2.6608
207049.jpg	61.1823	56.1918	11.7571	251	28	0.069748	1.6658
207056.jpg	77.1149	120.928	11.4777	330	15	0.073443	2.9984
208001.jpg	90.953	75.1214	13.4317	415	54	0.060566	2.3226
208078.jpg	57.3732	44.2527	11.6594	228	42	0.061789	1.4047
209021.jpg	66.4287	68.964	12.3223	439	19	0.083289	3.4178
209070.jpg	61.5251	43.7498	11.8075	315	56	0.062162	1.6092
2092.jpg	43.2358	38.8337	10.1671	254	26	0.068325	2.0546
210088.jpg	84.9418	89.9097	11.6439	520	57	0.083722	3.1598
21077.jpg	72.8892	70.199	11.3212	275	44	0.069948	1.7279
216041.jpg	47.5022	36.4407	10.5548	267	48	0.069862	1.8014
216053.jpg	56.6984	37.7034	11.5899	239	65	0.064344	1.4533
216066.jpg	38.8308	29.0982	10.2227	215	33	0.072684	1.9445
216081.jpg	51.4257	32.1342	10.9448	354	74	0.057094	1.9136
217013.jpg	73.142	129.978	8.12603	517	65	0.056675	2.8736
217090.jpg	42.7487	27.2987	10.9517	276	44	0.073419	1.5836
219090.jpg	53.4484	49.1965	10.3073	240	46	0.083577	1.5476
220003.jpg	62.5907	38.172	11.9815	472	91	0.059036	2.7858
220075.jpg	63.7958	43.5113	11.9802	389	65	0.061075	2.2847
22013.jpg	56.7936	40.0911	11.0455	266	83	0.063819	1.2712
22090.jpg	56.3077	70.2144	9.94033	223	38	0.065578	1.3757
22093.jpg	43.105	22.9154	10.3707	393	91	0.065676	2.1062
223004.jpg	58.3003	47.0738	11.4195	211	46	0.062567	1.465
223060.jpg	46.555	35.2567	11.0351	117	34	0.071032	1.1025
223061.jpg	42.0797	33.0403	10.6311	137	30	0.065496	1.3354
225017.jpg	50.5752	41.0027	10.5081	244	56	0.070739	1.5468
225022.jpg	67.4137	50.4711	11.5324	607	74	0.060484	4.1073
226022.jpg	115.722	150.57	11.9539	508	76	0.067679	3.5267
226033.jpg	58.3988	35.5655	11.8755	605	80	0.065731	4.4657
226043.jpg	60.458	31.3956	12.0719	685	127	0.10812	5.4333
226060.jpg	92.6476	90.9378	12.3366	581	68	0.084018	3.8285
227040.jpg	32.2831	36.0393	9.02508	194	11	0.075637	2.0683
227046.jpg	46.8143	37.5605	10.7503	183	31	0.064832	1.2621
227092.jpg	34.5832	31.5409	9.92767	227	15	0.064557	2.1336
228076.jpg	68.2908	58.6123	11.3477	344	56	0.062629	1.6961
229036.jpg	54.3845	39.3642	11.191	264	60	0.068693	1.5592
230063.jpg	59.4131	37.4672	11.4014	706	90	0.05817	5.0676
230098.jpg	54.6581	36.3464	11.7161	347	51	0.070323	2.3099
23025.jpg	54.4045	39.6498	11.1246	220	62	0.070034	1.4521
23050.jpg	51.4025	38.2251	10.3549	542	95	0.059638	3.4477
23080.jpg	51.9464	33.4498	11.369	224	58	0.079791	1.6791
23084.jpg	49.7985	25.4313	11.2942	423	109	0.059556	2.3397
231015.jpg	58.1656	36.9211	11.7782	485	76	0.062339	3.2966
232038.jpg	48.8647	40.8181	10.2783	278	39	0.083538	1.8776
232076.jpg	45.7604	36.5273	9.76903	434	43	0.064674	2.4017
235098.jpg	91.3765	81.3572	12.5994	548	79	0.061476	3.1393
236017.jpg	78.9757	83.2447	12.2378	302	27	0.061454	2.1669
236037.jpg	71.8956	64.4558	12.2921	359	35	0.065369	2.2851
238011.jpg	28.0998	48.5566	7.04521	322	9	0.073822	5.2643
238025.jpg	55.5076	47.661	10.4119	409	54	0.070895	3.1747
239007.jpg	62.76	41.1027	11.8888	309	80	0.067705	2.2124
239096.jpg	53.7261	27.19	11.8911	388	122	0.065153	2.2893
24004.jpg	52.7938	35.7111	11.7003	271	51	0.065919	1.5442
24063.jpg	38.2763	33.2866	9.22762	181	32	0.090584	1.5271
24077.jpg	68.1393	51.7519	11.7494	596	83	0.067646	4.224
241004.jpg	39.7774	36.599	9.37033	182	28	0.057495	1.0856
241048.jpg	39.6014	20.0143	10.9138	300	66	0.073683	1.878
242078.jpg	51.0616	33.1548	11.331	306	60	0.064213	1.9894
243095.jpg	31.6128	19.086	8.2604	210	50	0.069267	1.167
245051.jpg	45.155	39.0808	9.99905	393	41	0.070134	2.9783
246009.jpg	64.3286	46.2184	12.0343	316	59	0.06808	1.8318
246016.jpg	60.9453	40.7199	11.8278	427	70	0.079325	2.5785
246053.jpg	56.4782	54.2363	10.7674	374	32	0.070796	2.0535
247003.jpg	81.6401	68.4916	12.6814	289	53	0.0646	1.5239
247012.jpg	75.3416	63.6214	11.3068	488	77	0.066583	3.3625
247085.jpg	52.768	44.2685	11.1424	303	45	0.078108	2.0173
249021.jpg	57.133	49.0093	10.8207	392	53	0.071263	2.5164
249061.jpg	64.6138	72.454	11.0034	411	34	0.071535	2.7864
249087.jpg	52.7065	30.1275	12.0139	328	65	0.066644	1.9842
250047.jpg	60.5903	47.1686	10.8795	429	78	0.062553	2.5118
250087.jpg	41.2855	30.6896	10.7179	140	29	0.063814	1.1021
25098.jpg	59.917	32.6758	11.7794	516	119	0.065218	3.2503
253016.jpg	53.3603	33.9303	11.4177	365	59	0.075172	2.2821
253027.jpg	58.4551	60.0264	11.1641	141	23	0.063834	0.89755
253036.jpg	50.9375	48.0296	11.1387	170	21	0.066752	1.5064
253055.jpg	59.3787	60.666	10.8173	248	33	0.07449	1.8401
253092.jpg	68.1047	61.7962	11.5926	285	54	0.062201	1.623
254033.jpg	52.575	41.4243	11.3035	223	34	0.073169	1.7264
254054.jpg	48.1697	31.6076	11.6384	272	40	0.069746	1.7221
257098.jpg	46.2818	35.78	10.8199	210	37	0.070681	1.3402
258089.jpg	67.3826	38.8634	12.3732	607	137	0.070064	3.7245
259060.jpg	65.1793	40.5156	11.9176	411	95	0.063564	2.4674
260058.jpg	39.7656	34.3276	9.89893	344	26	0.067472	3.4267
260081.jpg	55.4881	54.5019	11.0404	157	35	0.055697	0.88593
26031.jpg	57.6047	45.78	11.572	93	37	0.065103	0.60318
267036.jpg	45.4584	32.8021	11.1048	228	37	0.069761	1.5575
268002.jpg	67.2729	66.781	11.6315	292	31	0.073156	2.6816
268048.jpg	49.2664	29.6863	11.6099	259	60	0.092209	1.6017
268074.jpg	78.5846	74.9563	12.2357	574	37	0.062028	3.6384
27059.jpg	48.1335	31.9712	11.0058	263	57	0.076873	1.3733
271008.jpg	63.4595	68.3567	11.017	397	31	0.072152	4.106
271031.jpg	32.7621	31.9597	9.61086	92	14	0.067407	1.163
271035.jpg	49.4781	39.5153	11.0512	209	36	0.066161	1.5653
274007.jpg	59.336	42.1981	12.1365	309	45	0.06724	1.6145
277053.jpg	63.898	55.4466	11.6043	300	49	0.083622	1.9368
277095.jpg	40.3859	30.1586	10.3602	247	32	0.082478	2.0076
279005.jpg	62.7687	57.0855	10.8259	358	42	0.062213	2.0713
28075.jpg	72.2355	75.9428	11.5324	409	31	0.063919	3.0488
28083.jpg	93.9926	105.634	12.4192	220	48	0.058115	1.2702
28096.jpg	110.081	168.87	12.3212	1298	21	0.091097	26.5696
281017.jpg	59.0756	50.836	10.8181	299	60	0.089474	1.56
285022.jpg	57.8561	72.6074	9.21824	447	41	0.065461	2.4297
285036.jpg	48.033	37.8559	9.8917	746	58	0.058027	5.6713
285079.jpg	85.6622	87.4787	10.8766	589	84	0.062827	3.8013
286092.jpg	55.7813	54.9259	10.8741	247	32	0.07207	1.5325
288024.jpg	56.2829	41.4014	11.7732	198	45	0.064831	1.1665
289011.jpg	95.9086	111.005	12.1395	401	41	0.074373	2.6473
290035.jpg	69.1621	65.303	11.1757	364	60	0.061395	2.2459
29030.jpg	51.4261	43.1257	10.4985	386	45	0.062954	2.739
291000.jpg	62.2398	31.1609	12.6033	615	108	0.062108	4.1896
292066.jpg	80.4778	94.4271	10.695	204	40	0.073529	1.2882
293029.jpg	55.03	53.2118	11.194	259	23	0.063157	1.9981
295087.jpg	50.1055	29.6539	11.4435	440	65	0.06155	2.6866
296007.jpg	45.785	54.1956	9.846	336	21	0.06771	2.6676
296028.jpg	51.0997	36.9392	10.8491	332	55	0.060638	2.0509
296058.jpg	49.7229	38.7937	10.9228	166	40	0.070794	1.2276
296059.jpg	43.426	36.5301	10.547	238	27	0.058463	1.5015
299086.jpg	59.4423	61.3213	10.8396	536	27	0.074506	4.6682
299091.jpg	44.0814	34.0849	10.4828	226	34	0.064344	1.7398
300091.jpg	79.6396	88.7558	11.481	343	52	0.070543	1.6788
301007.jpg	46.7225	45.6525	10.1789	309	35	0.089634	1.6568
302003.jpg	58.2025	48.117	11.0203	273	50	0.06186	2.0083
302008.jpg	43.4059	59.1696	8.42775	225	45	0.066523	1.0556
302022.jpg	47.3896	28.9166	10.8693	507	85	0.061	3.4676
304034.jpg	76.3056	56.9087	12.387	354	70	0.064264	1.9092
304074.jpg	49.4116	42.9176	10.6728	196	32	0.088221	1.7066
306005.jpg	54.4122	37.8554	11.0759	324	78	0.056788	1.4747
306051.jpg	53.0788	32.4575	11.7633	345	65	0.063163	2.1011
306052.jpg	60.5571	44.0143	11.7153	314	73	0.06282	1.5705
3063.jpg	63.2374	61.924	11.1354	173	35	0.074427	1.2486
309004.jpg	78.6334	65.7636	12.9815	408	41	0.064129	2.7357
309040.jpg	52.9346	33.1812	11.0823	499	93	0.072904	2.9627
3096.jpg	35.5954	53.5084	8.25306	115	12	0.072187	1.7904
310007.jpg	80.4122	109.708	10.6071	503	44	0.10339	4.0423
311068.jpg	64.1608	66.4726	10.8075	218	39	0.06437	0.97633
311081.jpg	48.0317	38.3198	11.1699	212	28	0.074705	1.6116
314016.jpg	35.944	31.7698	9.71376	84	23	0.067029	0.96949
317043.jpg	77.2522	81.5814	11.7502	440	35	0.068583	3.6929
317080.jpg	24.1672	14.7852	7.80753	396	58	0.058582	2.0552
323016.jpg	62.7117	56.0386	10.0052	295	68	0.063621	1.5571
326025.jpg	64.5173	57.8424	11.0048	400	64	0.058243	1.8555
326038.jpg	63.1939	65.4999	11.1038	194	31	0.067287	1.7861
326085.jpg	60.1183	40.2994	11.8915	162	65	0.065752	0.83716
33039.jpg	42.8222	30.4015	10.9772	106	36	0.068166	0.85746
33044.jpg	38.7507	29.8712	10.5168	121	26	0.066527	0.97511
33066.jpg	42.4949	31.7405	10.7881	236	29	0.067065	1.8332
334025.jpg	37.6455	34.8278	9.99363	149	19	0.060374	0.95155
335088.jpg	47.4037	29.9414	11.5655	178	47	0.074129	1.3206
335094.jpg	33.2049	25.2799	9.22102	133	33	0.083105	1.2155
344010.jpg	55.4871	35.2077	11.6499	287	66	0.071549	1.5762
346016.jpg	50.7914	38.3071	11.3694	267	36	0.061406	1.6339
347031.jpg	44.6722	30.0672	9.79729	285	68	0.062146	1.582
35008.jpg	54.5502	43.1283	11.1916	257	49	0.059495	1.0478
35010.jpg	59.1329	41.9301	11.4829	249	70	0.062288	1.3008
35028.jpg	76.9979	132.087	10.8638	486	16	0.055737	3.3502
35049.jpg	82.7529	94.4786	10.8041	711	43	0.057931	4.7315
35058.jpg	54.3361	60.2682	10.5547	867	21	0.064098	8.6842
35070.jpg	81.9381	91.5248	12.1136	991	32	0.075605	10.5858
35091.jpg	58.9757	38.6245	12.1525	451	55	0.085277	3.3153
351093.jpg	46.4928	33.9248	10.1168	262	61	0.072048	1.5047
353013.jpg	99.6056	107.877	12.313	552	74	0.066906	3.3803
36046.jpg	54.8392	43.6298	11.0601	316	47	0.063466	1.7763
361010.jpg	69.6662	63.1963	11.6288	351	43	0.06195	1.596
361084.jpg	67.4086	49.5823	12.134	247	65	0.061124	1.1397
365025.jpg	41.9677	25.4171	10.5331	214	67	0.062169	1.2983
365072.jpg	51.4357	29.9029	11.9598	191	58	0.062475	1.1287
365073.jpg	65.8188	37.2816	12.199	478	123	0.074568	2.655
368016.jpg	83.7823	99.7877	11.5955	155	43	0.060178	0.64154
368037.jpg	48.2789	23.4737	11.3499	448	107	0.080359	2.5412
368078.jpg	52.3808	26.4657	11.6207	360	110	0.079421	1.5817
370036.jpg	118.054	146.991	12.52	956	60	0.067152	8.8699
37073.jpg	86.1322	146.504	10.1457	634	31	0.073223	5.7835
372019.jpg	49.3118	30.3841	11.2044	285	66	0.061599	1.5982
372047.jpg	50.6176	32.4209	11.1846	238	58	0.060842	1.3662
374020.jpg	47.2153	36.3974	10.9858	184	32	0.066362	1.519
374067.jpg	51.24	44.5837	10.6432	300	35	0.069715	1.9258
376001.jpg	47.8006	27.0856	11.695	245	64	0.070483	1.3557
376020.jpg	59.2475	32.9141	12.0085	589	97	0.07039	3.8936
376043.jpg	63.5232	41.8609	11.7615	416	79	0.077716	2.4791
376086.jpg	71.7914	63.6906	11.8971	237	61	0.055525	1.0068
38082.jpg	50.7709	42.6077	11.7088	297	22	0.0669	2.0089
38092.jpg	46.7036	29.9876	11.1755	247	48	0.068448	1.752
384022.jpg	51.1296	40.1832	10.8905	351	56	0.075103	1.6881
384089.jpg	47.8979	33.9597	10.9105	319	47	0.057777	1.5522
385022.jpg	57.6503	51.5559	10.977	127	40	0.065774	0.80264
385028.jpg	51.9621	37.9602	11.4679	269	43	0.068231	1.5868
385039.jpg	59.6791	49.7576	11.4088	213	53	0.071864	1.1081
388006.jpg	51.2961	25.2682	11.3414	397	123	0.063613	2.2913
388016.jpg	54.0716	48.2358	10.5102	198	43	0.063839	1.548
388018.jpg	62.4228	43.2638	11.7971	415	87	0.06744	2.4075
388067.jpg	79.8149	57.3993	12.1725	643	109	0.066885	4.2444
393035.jpg	40.2224	26.451	9.55887	362	95	0.072824	2.0811
41004.jpg	64.8665	76.6804	11.355	201	21	0.064908	1.8842
41006.jpg	64.4169	61.6778	11.9343	269	26	0.068217	3.1509
41025.jpg	37.0013	34.6425	9.92555	124	20	0.063671	0.99457
41029.jpg	39.6603	29.5133	9.98324	185	38	0.067025	1.1467
41033.jpg	38.8812	35.9286	9.97902	150	21	0.063018	1.2889
41069.jpg	53.3495	44.5054	11.4364	198	29	0.089389	1.7889
41085.jpg	59.419	50.0287	11.5422	183	34	0.068034	1.084
41096.jpg	59.7314	53.0912	11.2864	441	36	0.085332	2.9594
42012.jpg	35.8207	32.9525	10.2678	104	16	0.065147	0.94872
42044.jpg	23.5028	36.4564	6.87185	207	15	0.055223	0.91229
42049.jpg	59.3383	97.0922	8.92801	296	30	0.073185	2.8403
42078.jpg	35.1017	46.0657	7.67834	201	32	0.056474	0.74014
43033.jpg	50.2426	64.1528	10.3251	405	13	0.058555	3.5145
43051.jpg	93.3878	170.772	9.90415	151	29	0.054932	0.67565
43070.jpg	71.1273	95.8444	10.3854	327	28	0.062026	1.8729
43074.jpg	44.8303	47.6564	9.99802	439	19	0.069363	3.9804
43083.jpg	79.2162	85.7256	12.2249	603	29	0.060267	4.0677
45000.jpg	90.8491	95.0348	11.8769	636	49	0.062817	4.6095
45077.jpg	64.9661	50.9493	11.948	532	46	0.062769	3.2351
45096.jpg	113.39	165.508	10.9754	536	55	0.063373	2.6727
46076.jpg	56.457	51.291	10.8519	257	44	0.077827	1.6468
48017.jpg	50.0993	44.0768	10.8714	252	29	0.060326	1.36
48025.jpg	49.9542	46.7935	10.7453	203	25	0.066361	1.6553
48055.jpg	50.1504	28.3503	11.5546	352	73	0.064925	1.8371
49024.jpg	44.234	41.8851	10.5681	387	20	0.06195	2.7846
5096.jpg	42.7134	37.6794	10.46	327	21	0.062252	1.8968
51084.jpg	53.6993	36.8261	11.5944	345	55	0.063051	1.6801
54005.jpg	31.9986	26.0926	9.85898	162	19	0.061899	1.3062
54082.jpg	44.4441	35.3982	10.8034	301	28	0.066079	2.0892
55067.jpg	23.2975	26.6192	7.48833	65	13	0.061163	0.77409
55073.jpg	58.6566	47.9555	11.6717	202	35	0.058401	1.0153
55075.jpg	58.6877	53.9327	10.5947	358	42	0.065528	2.2734
56028.jpg	51.0724	32.0714	11.297	220	62	0.065589	1.1926
58060.jpg	53.2193	54.4338	9.88662	411	67	0.062153	2.0093
59078.jpg	33.7874	24.3608	8.45796	315	72	0.082348	1.4215
60079.jpg	59.6768	84.56	10.1892	532	13	0.081549	8.1321
6046.jpg	41.1893	25.9198	10.3192	149	43	0.067332	0.8915
61034.jpg	70.1664	54.5816	11.5338	463	81	0.072765	2.6261
61060.jpg	64.4521	69.0454	11.2175	217	35	0.077403	1.3239
61086.jpg	60.4741	44.423	11.7492	306	58	0.065981	1.6791
62096.jpg	38.1208	43.5862	8.34757	181	42	0.061794	1.163
64061.jpg	45.4783	46.1026	10.2797	170	21	0.074567	1.7302
65010.jpg	60.1346	41.2489	11.7279	292	79	0.059959	1.3239
65019.jpg	91.0865	86.9208	12.1149	522	87	0.073732	3.2915
65033.jpg	73.3387	56.105	12.4492	359	58	0.056335	1.5991
65074.jpg	64.5756	50.6621	11.6143	290	56	0.068469	1.8315
65084.jpg	77.5853	66.3852	11.9543	671	89	0.065228	4.7125
65132.jpg	79.2805	61.0377	12.5685	369	65	0.065324	2.1489
66039.jpg	53.4056	42.3375	10.2943	297	58	0.060343	1.5423
66053.jpg	70.7424	64.6903	11.691	239	41	0.059398	1.3936
66075.jpg	59.334	60.1268	10.8896	307	33	0.060047	1.7518
67079.jpg	52.371	52.5976	10.7361	257	25	0.064373	1.8567
68077.jpg	59.9463	40.7223	11.765	524	66	0.066603	2.8002
69000.jpg	43.1151	33.7335	10.036	147	45	0.056781	0.77693
69007.jpg	54.5053	37.5267	11.3716	252	57	0.067671	1.2728
69015.jpg	52.9883	40.7373	11.1388	418	39	0.065965	2.5534
69020.jpg	66.2651	63.9819	11.7464	245	30	0.070107	2.0193
69022.jpg	57.6095	58.4617	10.9756	237	24	0.067381	1.6654
69040.jpg	70.5515	77.3868	12.1587	317	20	0.081445	2.4522
70011.jpg	55.8928	68.8696	10.7566	404	15	0.067062	5.0171
70090.jpg	47.1028	43.7669	10.612	259	24	0.059629	1.4707
71046.jpg	105.835	175.239	11.9089	361	21	0.071176	2.7333
71076.jpg	61.1794	46.0368	11.0645	603	74	0.066978	4.255
71099.jpg	41.9741	28.7461	10.6367	377	39	0.061038	2.4791
76002.jpg	52.6277	47.0079	10.5611	345	41	0.076985	1.9841
76053.jpg	72.5263	62.653	12.3272	339	37	0.064955	2.0875
77062.jpg	47.81	30.9573	11.3642	130	51	0.069922	0.7545
78004.jpg	48.3603	33.0975	11.241	120	45	0.058971	0.86083
78019.jpg	60.2058	48.2059	11.2885	306	58	0.072859	1.7462
78098.jpg	57.8037	33.8114	12.0454	412	74	0.063849	2.3201
79073.jpg	63.5659	42.3768	12.1506	350	71	0.063136	1.6753
80085.jpg	73.2114	68.4039	11.8349	349	58	0.05734	1.8027
80090.jpg	54.4459	63.7525	10.0048	450	37	0.061331	3.2322
80099.jpg	78	158.481	9.57016	367	13	0.08858	6.4135
8023.jpg	75.501	76.0189	11.4174	378	39	0.07003	2.6895
8049.jpg	64.1989	103.946	9.9668	306	21	0.069253	2.5474
8068.jpg	64.3912	78.6014	9.96647	189	39	0.0563	0.99916
81066.jpg	72.7714	54.0976	12.2217	637	71	0.064505	4.1452
81090.jpg	73.4264	47.0736	12.265	571	109	0.063177	3.2955
81095.jpg	55.3852	29.6641	11.9715	699	89	0.076784	4.5576
8143.jpg	54.8517	37.8674	11.803	225	49	0.073187	1.2578
85048.jpg	60.8035	40.5789	12.0313	469	67	0.065894	2.8695
86000.jpg	49.8536	29.1944	11.1764	713	87	0.061053	5.3289
86016.jpg	50.3376	51.0787	10.8011	108	22	0.064168	1.1314
86068.jpg	70.8665	68.7468	12.1587	433	29	0.065971	3.2424
87015.jpg	39.58	28.88	10.625	174	31	0.067851	1.3928
87046.jpg	50.9326	36.7858	11.4993	239	37	0.064305	1.6049
87065.jpg	52.9144	33.4087	11.74	347	53	0.081158	2.1986
89072.jpg	46.5058	39.3757	10.7013	347	29	0.060804	2.0783
90076.jpg	59.7362	63.9829	10.5989	264	36	0.062281	1.4029
92014.jpg	38.8447	28.1323	9.61988	227	47	0.063936	1.4283
92059.jpg	74.0445	75.0722	11.8357	245	33	0.055116	1.0276
94079.jpg	39.8564	31.1802	10.1549	260	33	0.067247	1.6342
94095.jpg	71.3299	83.5453	11.1082	269	27	0.067512	2.0852
95006.jpg	64.1907	52.9444	11.1132	451	91	0.062663	2.4744
97010.jpg	50.9151	31.6001	11.4868	275	69	0.067909	1.5429
97017.jpg	54.0983	41.1051	11.5123	214	49	0.067631	1.3283
97033.jpg	50.204	39.7799	10.9797	141	39	0.066162	1.1249
	57.9724	51.8358	11.0478	333.084	49.084	0.0681231	2.33066
