# Supplementary material for: Color image segmentation using adaptive hierarchical-histogram thresholding
Source: PLoS One. 2020 Jan 10;15(1):e0226345. doi: 10.1371/journal.pone.0226345 (PMC6953780; doi:10.1371/journal.pone.0226345)
Supplement: S3 File — (XLS) [file pone.0226345.s003.xls]

## Sheet: Sheet1
Image	FI	QI	MSE	Initial segmentation (color number)	After merging (color number)	Initial segmentation (execution time)	Total execution time
100075.jpg	95.8445	90.2523	16.0392	439	17	0.1174	3.8118
100080.jpg	122.125	177.491	16.3624	266	9	0.068793	2.332
100098.jpg	99.7017	97.1535	15.6486	315	20	0.071304	2.2006
101085.jpg	101.586	102.135	15.4031	208	23	0.080434	1.2616
101087.jpg	76.3769	64.3668	12.0154	415	31	0.081765	3.2374
102061.jpg	122.221	125.261	15.7283	368	28	0.066214	2.3468
103041.jpg	98.5878	121.486	14.8384	171	12	0.094325	1.2656
103070.jpg	115.341	137.791	16.2487	220	13	0.078201	1.3887
104022.jpg	147.36	222.183	17.0276	416	10	0.082927	4.3505
105019.jpg	138.828	254.237	15.518	380	7	0.086262	6.6493
105025.jpg	109.996	101.616	17.2245	388	18	0.078258	3.4765
105053.jpg	106.345	181.305	13.9151	432	9	0.074017	5.017
106020.jpg	90.6124	111.072	14.3932	153	13	0.066794	0.9177
106024.jpg	74.4065	81.0917	14.1799	159	11	0.072677	1.6275
106025.jpg	40.8086	63.8889	8.82352	132	13	0.061833	0.54214
108005.jpg	167.212	204.864	16.6967	432	26	0.076728	3.0347
108041.jpg	149.382	169.579	18.1537	255	18	0.086136	2.2452
108070.jpg	189.968	270.942	16.9259	389	25	0.088482	2.3596
108073.jpg	155.99	201.273	15.9588	460	24	0.074406	3.1709
108082.jpg	130.151	189.357	15.4491	259	15	0.087066	1.3866
109034.jpg	109.28	96.0169	17.1418	266	20	0.10696	1.9489
109053.jpg	140.122	178.202	16.3791	359	16	0.073607	2.7034
112082.jpg	102.787	89.5593	15.7629	402	25	0.074913	3.0423
113009.jpg	135.774	217.909	15.6726	240	12	0.092894	1.4207
113016.jpg	167.743	175.914	17.9572	732	30	0.086538	7.5359
113044.jpg	137.541	139.867	17.4399	953	27	0.10311	12.1572
117054.jpg	51.4533	48.5879	13.1219	105	10	0.080942	1.1306
118020.jpg	130.046	123.246	17.2088	352	23	0.079109	2.6607
118035.jpg	80.4381	114.444	11.6258	258	20	0.079515	2.1943
119082.jpg	94.4614	95.3781	14.8014	236	22	0.089251	1.5906
12003.jpg	151.425	142.703	17.5682	615	35	0.10826	6.4706
12074.jpg	65.3779	66.9248	11.8608	403	26	0.09455	2.675
12084.jpg	141.698	143.3	17.6482	730	23	0.075071	8.5198
122048.jpg	46.9068	40.5961	10.0708	251	29	0.069606	1.2628
123074.jpg	93.5049	103.988	15.7619	189	11	0.074863	1.8525
124084.jpg	145.168	155.222	15.6186	762	39	0.071481	7.3577
126007.jpg	110.134	122.312	14.8858	274	23	0.11194	1.6725
126039.jpg	211.744	332.935	19.1004	265	12	0.080746	2.4002
130026.jpg	101.902	109.675	14.8539	242	20	0.10349	1.5295
130034.jpg	101.79	133.632	15.8359	388	9	0.15425	4.585
134008.jpg	89.9617	150.285	14.4924	265	5	0.066928	3.1251
134035.jpg	56.7097	59.8455	13.3765	150	9	0.10258	1.192
134052.jpg	122.028	160.431	16.1793	329	11	0.099259	3.8544
135037.jpg	53.2158	63.8134	11.2161	203	13	0.11657	1.5935
135069.jpg	100.712	192.037	12.1165	308	9	0.085225	3.7445
138032.jpg	77.0583	92.2711	14.9318	140	8	0.14672	1.5735
138078.jpg	80.1285	84.3274	13.5397	276	18	0.073582	2.4684
140055.jpg	150.231	166.307	16.8528	544	24	0.12376	5.0214
140075.jpg	93.9029	73.0646	15.8641	314	25	0.094416	2.3702
14037.jpg	105.119	135.062	15.5147	181	11	0.082053	1.323
143090.jpg	94.1802	101.514	15.2942	203	14	0.077219	1.5855
144067.jpg	76.1117	59.5747	14.982	237	22	0.076638	1.5541
145014.jpg	95.1008	79.8563	15.5352	305	26	0.10558	2.2349
145053.jpg	103.944	92.1315	16.5996	263	19	0.10173	2.3009
145086.jpg	106.622	89.2063	15.4605	306	32	0.091304	2.3329
147021.jpg	64.2394	70.9645	10.8725	322	21	0.081096	1.9726
147062.jpg	113.554	84.5271	16.4008	539	41	0.081997	4.3052
147091.jpg	124.162	132.163	16.6478	207	21	0.08509	1.1347
148026.jpg	125.595	118.865	17.1615	424	26	0.074985	2.8901
148089.jpg	118.88	130.294	16.4387	263	16	0.096958	2.2358
15004.jpg	104.446	76.8125	16.7192	410	33	0.076162	3.0282
15088.jpg	86.9966	135.139	13.4658	139	9	0.087934	2.411
151087.jpg	147.495	186.193	16.7614	268	21	0.091814	2.1529
153077.jpg	94.9212	90.7829	14.1159	395	27	0.095521	2.8601
153093.jpg	156.923	165.316	17.3336	583	32	0.085162	5.2927
155060.jpg	104.496	116.586	14.9723	354	18	0.091273	3.0587
156065.jpg	147.021	141.799	18.0042	577	25	0.09612	4.931
156079.jpg	246.018	351.625	17.8611	539	32	0.075816	4.0939
157036.jpg	98.2123	107.646	15.4545	201	15	0.090761	1.4547
157055.jpg	159.627	159.572	17.6173	585	32	0.097704	5.232
159008.jpg	86.7054	85.5134	15.3942	238	14	0.091521	1.7357
159029.jpg	114.208	105.755	17.2019	214	21	0.066097	1.364
159045.jpg	121.336	114.884	17.1376	640	21	0.098581	5.7331
159091.jpg	129.026	116.792	18.1698	359	20	0.094168	2.9928
160068.jpg	94.1941	117.481	14.3408	281	14	0.068896	1.8617
16052.jpg	112.38	138.787	17.0937	449	9	0.079048	4.0291
16077.jpg	116.654	127.313	16.5178	267	19	0.095844	1.7404
161062.jpg	137.793	210.191	16.2413	221	11	0.092794	3.1613
163014.jpg	173.193	245.471	15.8763	445	21	0.091601	4.0682
163062.jpg	135.763	172.238	16.6023	392	18	0.090772	3.5322
163085.jpg	142.858	176.783	17.2513	291	14	0.089685	2.7434
164074.jpg	85.7483	90.9471	14.5027	236	17	0.10296	1.6736
166081.jpg	116.567	124.656	16.368	278	17	0.088751	1.7886
167062.jpg	30.9224	48.6051	7.16018	97	12	0.077675	0.81187
167083.jpg	73.6442	57.6499	14.6556	161	21	0.076456	0.98554
169012.jpg	149.27	120.575	18.7678	524	37	0.081757	4.7371
170054.jpg	123.053	106.827	16.6617	422	30	0.086307	3.6796
170057.jpg	160.134	203.213	17.9345	507	14	0.075716	6.5855
172032.jpg	82.1302	110.523	12.1717	705	23	0.088747	8.7669
173036.jpg	151.544	193.683	17.1737	288	15	0.080551	2.2525
175032.jpg	121.127	136.428	16.8393	403	14	0.072987	4.2023
175043.jpg	136.106	160.024	17.509	326	14	0.083169	2.9919
176019.jpg	202.907	233.836	19.3556	349	23	0.13874	2.8221
176035.jpg	120.243	112.474	16.1244	321	29	0.092553	2.0966
176039.jpg	74.6215	71.7927	14.0157	198	16	0.072734	1.3466
178054.jpg	67.2513	77.0189	13.4963	217	9	0.072724	2.3747
181018.jpg	181.31	301.164	15.7051	228	20	0.073659	1.2062
181079.jpg	113.843	122.565	15.934	262	20	0.063942	1.7957
181091.jpg	125.43	154.975	14.5368	427	30	0.076172	3.4907
182053.jpg	91.0725	104.896	15.6901	186	12	0.074249	1.6209
183055.jpg	64.909	79.8816	13.3476	110	8	0.1034	1.4244
183087.jpg	94.3811	115.74	15.6256	144	8	0.099032	2.2591
187003.jpg	81.8025	79.4532	14.8569	266	16	0.084212	1.6467
187029.jpg	105.386	102.358	15.3827	429	23	0.086799	3.5662
187039.jpg	123.137	127.978	16.2086	467	23	0.085434	4.7723
187071.jpg	76.5655	68.6484	14.5823	217	17	0.07442	1.7828
187083.jpg	111.49	124.345	16.467	354	13	0.090018	3.2535
188005.jpg	99.4684	97.5157	15.4897	271	19	0.0747	1.9112
188063.jpg	149.422	222.819	17.3392	324	10	0.080007	2.7736
188091.jpg	67.1382	90.1376	13.509	128	6	0.066248	1.1141
189003.jpg	101.191	72.0182	15.8573	515	45	0.075134	4.4025
189011.jpg	114.958	116.385	17.1096	277	15	0.083456	2.2469
189080.jpg	86.0131	106.69	14.9365	113	10	0.10664	1.35
19021.jpg	163.973	202.254	16.5101	330	28	0.07837	1.9423
196015.jpg	121.688	173.215	15.1999	266	12	0.078516	2.0021
196073.jpg	127.925	260.632	14.7253	197	6	0.094337	5.0584
197017.jpg	115.506	130.694	15.0648	291	21	0.068829	2.2443
198004.jpg	75.3579	70.9088	15.0983	211	13	0.076362	2.1715
198023.jpg	112.725	145.211	13.9719	408	26	0.074203	2.9499
198054.jpg	71.416	71.5121	13.2799	226	20	0.071383	1.3008
20008.jpg	77.7366	84.676	13.5272	392	17	0.071778	3.0083
202012.jpg	101.524	100.451	15.6466	311	19	0.0748	2.1934
207056.jpg	176.05	330.92	17.567	330	7	0.077418	3.6184
208001.jpg	107.169	98.0439	16.3602	415	22	0.086136	2.9785
209070.jpg	141.355	150.582	17.1428	315	21	0.078764	2.0276
2092.jpg	79.4122	85.8052	13.9384	254	14	0.11663	2.367
210088.jpg	166.401	215.667	16.1107	520	29	0.069498	4.133
21077.jpg	108.362	124.203	15.1919	275	17	0.071961	2.2493
216041.jpg	104.466	116.603	15.3871	267	17	0.091586	2.2266
216053.jpg	82.0113	72.6639	14.2808	239	26	0.090738	1.8149
216066.jpg	84.2276	85.6105	15.2003	215	13	0.097326	2.2609
216081.jpg	109.45	96.2491	15.9252	354	28	0.078927	2.6374
219090.jpg	72.4791	78.0374	13.0673	240	17	0.090296	1.6336
220075.jpg	120.077	108.607	16.3463	389	29	0.075749	2.7574
22013.jpg	82.9852	69.9359	14.4367	266	26	0.084525	1.6849
22090.jpg	78.5774	89.3034	12.8677	223	18	0.10326	1.7039
22093.jpg	115.818	97.6806	15.4225	393	34	0.10968	2.9304
223061.jpg	80.7373	87.1782	15.3461	137	10	0.087245	1.5878
225017.jpg	86.4144	85.3941	14.3754	244	22	0.085931	1.8432
227040.jpg	164.898	278.529	18.2316	194	7	0.08987	2.5754
227046.jpg	108.442	125.753	15.6849	183	14	0.079824	1.5383
227092.jpg	135.206	193.803	16.4829	227	9	0.078911	2.4009
229036.jpg	100.074	98.2509	15.2006	264	23	0.085059	1.9367
23025.jpg	95.5258	92.9845	15.267	220	20	0.092975	1.7567
23080.jpg	102.985	93.3895	15.9406	224	21	0.08766	1.9812
23084.jpg	119.87	98.446	15.6198	423	43	0.062697	3.2068
231015.jpg	93.9702	68.1112	16.7044	485	25	0.074481	4.0528
232038.jpg	151.228	187.788	17.1387	278	16	0.093192	2.1337
236017.jpg	148.406	207.778	17.477	302	11	0.087263	2.5993
236037.jpg	136.233	157.22	17.1138	359	16	0.078538	2.9211
238011.jpg	25.5282	43.6619	7.66352	322	6	0.12837	6.1065
239007.jpg	116.842	116.254	15.4853	309	30	0.098183	2.7301
239096.jpg	107.5	73.4776	16.9006	388	41	0.072505	2.8529
24004.jpg	79.44	64.366	14.8229	271	22	0.080193	2.1592
24063.jpg	70.3082	77.4418	12.8977	181	15	0.074129	1.7134
24077.jpg	123.138	115.952	15.1273	596	40	0.080761	5.1662
241004.jpg	52.8998	52.6948	11.0885	182	17	0.11876	1.4101
241048.jpg	88.5175	65.1887	15.9051	300	24	0.088001	2.3301
242078.jpg	93.989	84.513	16.1125	306	18	0.070822	2.505
245051.jpg	105.888	119.381	14.8182	393	21	0.090572	3.5418
246016.jpg	110.97	100.168	16.269	427	26	0.10997	3.607
246053.jpg	182.976	273.586	17.1907	374	17	0.077144	2.6171
247085.jpg	132.396	150.271	17.1184	303	18	0.10993	2.5888
249061.jpg	93.9653	111.04	14.5501	411	17	0.074104	3.4824
249087.jpg	129.107	115.595	17.9308	328	23	0.11632	2.2906
25098.jpg	126.441	100.999	16.3937	516	47	0.096153	4.1878
253027.jpg	120.169	158.745	15.3847	141	13	0.090915	1.1221
253036.jpg	84.5412	99.2814	13.9126	170	13	0.12342	1.7552
253055.jpg	72.2752	77.9492	13.1801	248	15	0.079081	2.1783
254033.jpg	99.0735	100.795	15.601	223	15	0.11222	2.048
254054.jpg	129.843	137.524	17.5404	272	16	0.10006	2.0919
260058.jpg	88.1266	97.5864	14.8918	344	13	0.091843	4.157
260081.jpg	92.2841	102.982	15.3842	157	13	0.09931	1.1378
26031.jpg	83.2976	100.659	14.0657	93	12	0.074818	0.67107
268002.jpg	279.215	464.499	19.9666	292	16	0.080666	3.6183
27059.jpg	97.8679	98.6445	15.024	263	22	0.090228	1.5996
271008.jpg	107.703	133.554	14.8539	397	17	0.094694	5.2189
271031.jpg	87.7506	109.157	15.2885	92	8	0.067558	1.3478
271035.jpg	93.9394	95.7571	14.6135	209	19	0.076589	1.8416
274007.jpg	147.341	164.905	17.779	309	18	0.079472	2.2974
277095.jpg	127.517	144.023	16.0103	247	19	0.10767	2.1253
28075.jpg	112.774	143.743	14.7479	409	16	0.096048	3.9747
28096.jpg	188.286	358.017	15.4339	1298	14	0.14417	33.0505
285036.jpg	155.013	182.166	15.1003	746	32	0.074209	7.4353
285079.jpg	231.701	334.119	16.1442	589	42	0.076148	5.0869
286092.jpg	79.2368	83.7988	13.3504	247	17	0.085388	2.0043
291000.jpg	176.5	145.012	19.2844	615	40	0.085558	5.4329
292066.jpg	100.311	121.072	13.9958	204	15	0.10757	1.485
293029.jpg	111.542	141.063	15.5279	259	12	0.09042	2.4638
295087.jpg	111.805	93.2079	16.5298	440	29	0.071017	3.4512
296007.jpg	58.5934	66.1347	12.5385	336	10	0.075955	3.2669
296059.jpg	86.7266	97.4637	15.0874	238	11	0.085287	1.8898
299086.jpg	117.952	154.215	15.903	536	12	0.097384	5.8579
299091.jpg	89.1723	89.3684	15.9381	226	12	0.083439	1.9092
300091.jpg	119.907	142.325	15.0121	343	24	0.090529	2.083
301007.jpg	71.1117	69.5562	13.6237	309	17	0.072572	2.0497
302003.jpg	126.144	148.425	16.2004	273	19	0.067644	2.1765
302008.jpg	42.3674	44.7027	10.3886	225	17	0.078579	1.3976
304034.jpg	140.52	155.806	17.4211	354	20	0.075885	2.3509
304074.jpg	111.992	127.857	15.803	196	15	0.080868	1.9032
306005.jpg	82.0072	69.8506	13.6841	324	35	0.077092	2.0394
309004.jpg	165.067	191.622	18.3777	408	17	0.078388	3.5906
3096.jpg	67.5235	117.622	11.6907	115	7	0.090608	2.1022
310007.jpg	92.2508	127.923	12.7061	503	21	0.11791	5.238
311068.jpg	111.124	135.966	13.9609	218	21	0.10833	1.3011
311081.jpg	82.205	86.9838	15.4524	212	10	0.097253	2.0312
314016.jpg	66.6936	80.331	13.3526	84	10	0.077264	1.1642
317080.jpg	70.1305	62.2982	12.9385	396	21	0.095544	2.9483
323016.jpg	67.6137	65.2088	12.0481	295	23	0.085547	2.0128
326038.jpg	135.176	174.218	16.6875	194	14	0.080644	2.1503
33039.jpg	69.6538	68.6393	14.743	106	11	0.082806	1.0347
33066.jpg	90.9709	92.7192	15.3676	236	14	0.093713	2.3552
35008.jpg	166.498	221.703	16.8285	257	19	0.0702	1.3839
35010.jpg	127.165	128.783	16.8973	249	23	0.072405	1.8013
35058.jpg	112.653	164.442	14.7362	867	12	0.076896	11.9941
35070.jpg	212.119	318.085	18.0115	991	17	0.085047	15.3964
35091.jpg	169.736	168.814	19.0601	451	23	0.10148	4.7423
351093.jpg	87.4983	80.4933	13.782	262	22	0.12325	3.2475
353013.jpg	122.422	120.348	16.3648	552	26	0.071534	5.1411
361010.jpg	194.905	269.63	16.74	351	25	0.085131	2.107
361084.jpg	109.176	106.66	15.4383	247	26	0.09479	1.7678
365025.jpg	105.212	95.9882	15.9947	214	24	0.068573	1.7222
365073.jpg	150.311	123.381	18.2331	478	41	0.092205	3.7195
368016.jpg	116.257	146.89	14.4402	155	21	0.12303	1.3156
368078.jpg	99.2051	74.4253	15.5735	360	39	0.088219	2.1361
370036.jpg	204.954	258.384	17.0803	956	35	0.073784	22.2652
37073.jpg	88.9354	140.688	12.035	634	16	0.076659	13.8444
372047.jpg	82.3221	73.5594	15.3392	238	17	0.14726	1.9986
374020.jpg	96.6226	102.333	15.5035	184	14	0.082588	1.8309
374067.jpg	102.991	131.778	15.3385	300	13	0.076269	2.7888
376001.jpg	96.0288	77.1995	16.7165	245	20	0.077447	2.5408
376020.jpg	136.241	105.101	18.3086	589	35	0.10091	9.4876
376043.jpg	171.139	187.026	17.4303	416	29	0.094086	3.4276
38082.jpg	123.113	145.695	17.0332	297	12	0.083783	3.3056
38092.jpg	112.358	107.531	16.8385	247	18	0.097167	2.4486
385028.jpg	122.291	129.313	16.8326	269	17	0.075778	2.2542
385039.jpg	78.7617	74.4469	13.9986	213	22	0.086479	1.4924
388016.jpg	93.4367	110.217	14.0255	198	17	0.10153	2.1424
41004.jpg	86.5056	109.677	14.4904	201	11	0.10944	3.0063
41025.jpg	45.936	44.3216	12.1081	124	10	0.081647	1.2914
41033.jpg	101.577	125.13	15.2865	150	12	0.093679	1.7356
41069.jpg	85.2781	85.0399	14.6657	198	16	0.10632	2.27
42012.jpg	62.5493	69.4018	14.0533	104	8	0.10175	1.34
42044.jpg	51.8626	89.8305	10.5678	207	8	0.063016	1.1197
42049.jpg	53.9434	78.2636	10.2265	296	15	0.099532	4.8804
42078.jpg	35.9612	42.6413	8.74152	201	14	0.094229	1.0126
43070.jpg	168.738	305.689	15.8002	327	13	0.06606	3.121
43074.jpg	112.254	159.42	14.55	439	12	0.10687	6.6697
43083.jpg	120.907	151.389	15.2909	603	16	0.067794	9.9139
45077.jpg	166.938	180.1	18.7515	532	19	0.12119	5.5994
45096.jpg	255.22	466.755	16.4917	536	27	0.12651	4.8531
46076.jpg	106.186	121.366	14.8793	257	19	0.10282	2.3212
48055.jpg	107.758	85.7342	17.0878	352	25	0.10497	2.7728
54005.jpg	74.2967	82.1276	13.9923	162	11	0.085353	1.7723
54082.jpg	92.5362	100.465	16.1465	301	11	0.14719	3.4886
55067.jpg	23.3298	25.9124	8.53603	65	8	0.11402	1.0279
55073.jpg	117.651	143.672	15.9876	202	14	0.072503	1.4741
55075.jpg	119.737	143.548	15.0344	358	19	0.11098	4.8666
56028.jpg	109.554	110.212	16.065	220	19	0.095425	1.6789
58060.jpg	85.142	93.5201	13.8089	411	23	0.070764	3.4875
59078.jpg	145.161	202.398	15.1901	315	27	0.13466	2.5456
60079.jpg	109.622	182.775	13.6784	532	10	0.1354	11.3419
61060.jpg	165.299	230.3	16.8519	217	18	0.10158	3.0752
61086.jpg	119.097	120.239	16.4841	306	22	0.098119	2.767
62096.jpg	38.4719	44.5964	10.0619	181	13	0.064913	1.5085
65010.jpg	92.8026	78.4399	14.7763	292	31	0.084514	2.2634
65019.jpg	190.369	207.94	17.5258	522	40	0.069869	5.7332
65033.jpg	157.061	171.278	16.8031	359	27	0.074088	3.2855
65074.jpg	100.662	98.6656	15.6137	290	21	0.076392	2.3605
65132.jpg	168.562	186.252	18.4791	369	21	0.094691	3.4366
66039.jpg	117.921	146.817	13.4892	297	28	0.11749	2.2802
66053.jpg	124.484	150.86	16.9139	239	13	0.46477	3.3834
66075.jpg	101.495	121.413	14.1756	307	18	0.091184	2.9047
67079.jpg	72.5954	77.1163	13.9567	257	12	0.10965	2.7469
68077.jpg	160.471	165.341	17.188	524	31	0.071685	4.5817
69015.jpg	139.465	152.944	16.8705	418	18	0.12112	4.4533
69020.jpg	127.566	172.41	16.5977	245	11	0.081306	2.6344
69040.jpg	146.096	204.195	17.9708	317	9	0.13951	4.8994
71046.jpg	89.0158	141.015	13.8672	361	9	0.093734	3.802
76002.jpg	89.3803	90.15	14.8453	345	16	0.082707	2.7644
76053.jpg	114.717	120.488	16.5306	339	16	0.076606	2.7868
78004.jpg	84.6774	81.3913	15.0824	120	15	0.091239	1.1601
78019.jpg	119.499	131.934	16.3551	306	19	0.090612	2.7736
80099.jpg	73.219	152.655	10.8594	367	7	0.12932	9.4502
8023.jpg	166.67	221.633	17.3506	378	16	0.10354	4.6118
8049.jpg	57.9868	86.1613	11.5075	306	10	0.093268	3.7084
8143.jpg	126.161	131.285	17.1759	225	18	0.10103	1.9111
85048.jpg	143.395	128.128	17.7005	469	29	0.088168	4.6437
86000.jpg	136.432	118.982	16.7241	713	40	0.085543	8.3346
86016.jpg	75.5812	89.2449	14.9285	108	8	0.078049	1.6965
86068.jpg	162.583	215.331	18.0681	433	14	0.11964	5.242
87046.jpg	95.7567	98.0157	15.5761	239	15	0.088269	2.7177
87065.jpg	119.878	110.267	17.4802	347	20	0.082055	2.9405
89072.jpg	99.5905	109.488	15.4148	347	15	0.080904	3.1498
90076.jpg	114.891	171.674	14.3319	264	16	0.13017	2.51
92059.jpg	156.093	224.956	16.0358	245	17	0.096431	1.5694
94079.jpg	96.4621	104.075	15.4237	260	16	0.1843	3.5466
95006.jpg	148.037	160.155	16.7089	451	32	0.081342	4.2825
97017.jpg	88.7741	82.242	14.3339	214	24	0.085338	1.8279
97033.jpg	79.391	77.5348	14.1781	141	17	0.081065	1.4594
	112.606	131.356	15.3857	326.507	19.1167	0.0907374	3.20205
