# Supplementary material for: Color image segmentation using adaptive hierarchical-histogram thresholding
Source: PLoS One. 2020 Jan 10;15(1):e0226345. doi: 10.1371/journal.pone.0226345 (PMC6953780; doi:10.1371/journal.pone.0226345)
Supplement: S4 File — (XLS) [file pone.0226345.s004.xls]

## Sheet: Sheet1
Image	FI	QI	MSE	Initial segmentation (color number)	After merging (color number)	Initial segmentation (execution time)	Total execution time
100075.jpg	53.1163	38.0363	11.7882	272	40	8.2866	9.4705
100080.jpg	58.2693	63.3288	11.1248	120	25	7.6968	8.2179
100098.jpg	59.7307	47.7835	11.2295	586	51	7.7915	12.3829
101085.jpg	77.15	73.09	11.862	382	58	7.8873	10.067
101087.jpg	51.6786	33.2526	10.7974	583	70	7.8794	11.7164
102061.jpg	74.3656	46.1463	13.6208	429	47	7.907	10.2973
103041.jpg	81.0998	62.2254	13.1324	149	26	7.7486	8.3614
103070.jpg	77.135	67.8474	13.0158	236	31	8.3411	9.2363
104022.jpg	98.1645	116.122	14.1687	112	24	7.759	8.099
105019.jpg	71.7053	88.6968	12.965	53	12	7.7268	7.8798
105025.jpg	53.3735	37.459	11.8623	413	48	7.832	10.7381
105053.jpg	86.1871	107.522	13.6111	59	16	7.6834	7.8534
106020.jpg	76.1424	91.9569	11.7805	242	28	8.5671	9.971
106024.jpg	56.2041	51.7771	11.7618	175	23	8.1744	9.5692
106025.jpg	258.918	228.637	20.8982	42	10	7.8459	7.9245
108005.jpg	114.651	105.823	14.7699	353	43	7.8716	9.4166
108041.jpg	67.9819	53.4916	12.3164	347	47	7.9673	10.0642
108070.jpg	99.9215	96.1143	13.943	309	37	7.7877	8.8708
108073.jpg	81.2168	72.8226	12.8581	221	36	7.653	8.322
108082.jpg	100.62	94.6914	13.6627	227	23	7.8516	8.5689
109034.jpg	49.1878	29.715	11.568	405	51	8.1971	11.032
109053.jpg	65.609	60.2428	12.0233	276	31	7.6826	8.708
112082.jpg	68.4913	44.0389	13.0446	351	55	7.9123	9.708
113009.jpg	92.4379	95.4589	13.9737	90	32	7.7608	8.0648
113016.jpg	96.6744	83.031	13.3478	496	75	7.889	10.4948
113044.jpg	82.582	59.3857	13.4338	589	73	7.7058	11.438
117054.jpg	39.247	32.3809	10.3919	196	23	7.7761	10.042
118020.jpg	61.3236	36.9518	12.4088	301	59	8.2454	9.631
118035.jpg	86.7081	108.995	12.2152	123	29	7.7168	8.1167
119082.jpg	78.4934	72.9147	12.2076	374	52	7.7674	10.1641
12003.jpg	90.2399	62.2149	13.5364	758	83	8.284	14.1093
12074.jpg	61.0181	68.6753	10.0309	435	61	8.5449	10.5291
12084.jpg	68.3454	49.1004	12.5724	386	57	7.9869	9.9163
122048.jpg	61.702	40.4642	11.0804	255	43	7.7433	8.6978
123074.jpg	49.8679	42.9299	11.0388	199	26	7.9807	9.2788
124084.jpg	72.417	51.9328	12.0656	453	68	8.1284	10.3659
126007.jpg	105.593	90.6394	14.8061	210	36	7.7084	8.4345
126039.jpg	68.3944	74.048	11.5676	126	28	8.321	8.7457
130026.jpg	57.6338	54.8729	11.1493	359	33	7.9008	9.8812
130034.jpg	61.5515	58.2953	11.7222	196	27	8.0249	8.9043
134008.jpg	111.078	138.179	14.7984	47	17	7.7875	7.9001
134035.jpg	68.0492	71.0827	11.9357	177	30	7.8402	9.156
134052.jpg	63.9177	62.527	12.201	107	22	8.0096	8.4209
135037.jpg	46.5801	45.7311	10.0213	137	27	7.8209	8.2754
135069.jpg	52.5191	78.7228	11.5904	18	6	7.9507	8.0226
138032.jpg	45.061	41.561	11.3484	186	16	7.8906	9.5165
138078.jpg	61.5865	59.4447	11.0533	238	45	8.1003	9.7186
140055.jpg	85.7745	68.2051	13.5676	310	49	8.3011	9.6488
140075.jpg	56.1083	36.5154	11.976	400	59	7.9635	10.3539
14037.jpg	44.9842	39.114	10.3977	128	22	8.1294	8.6699
143090.jpg	49.0535	38.449	11.2279	230	32	8.4746	9.7545
144067.jpg	44.8991	29.3379	10.9419	477	52	7.9709	11.3517
145014.jpg	56.502	39.0742	11.4769	427	67	7.9913	11.0925
145053.jpg	61.0521	41.2193	12.5462	344	43	8.0185	10.3986
145086.jpg	63.9963	46.2225	11.923	457	58	7.9712	11.271
147021.jpg	76.8826	56.0028	11.0069	290	27	8.115	9.3186
147062.jpg	51.2826	27.5151	11.5574	987	94	8.4941	17.7356
147091.jpg	70.0546	57.0005	12.4559	345	46	8.7537	10.5314
148026.jpg	68.2386	53.2645	12.0046	724	73	8.4591	14.1557
148089.jpg	56.5092	42.928	11.7844	364	38	8.3526	10.8607
15004.jpg	60.3028	35.1293	12.1439	739	84	8.4044	14.2823
15088.jpg	60.1349	69.4203	11.0947	90	23	8.0849	8.821
151087.jpg	75.1424	68.7926	11.8011	416	52	8.3497	11.2289
153077.jpg	59.796	50.1919	10.9467	448	54	8.2154	10.481
153093.jpg	81.4159	72.9132	12.3916	494	79	8.0129	10.989
155060.jpg	75.198	69.9131	12.3271	438	38	8.7171	11.8402
156065.jpg	54.0167	32.7923	11.9698	517	59	7.9745	11.5704
156079.jpg	115.906	85.6888	15.7135	189	47	8.2185	8.7219
157036.jpg	59.9802	60.7514	11.5659	299	30	8.5392	10.4292
157055.jpg	79.238	61.9959	12.2583	938	76	8.6401	17.3422
159008.jpg	42.1442	33.0034	10.3163	358	40	7.9058	10.0765
159029.jpg	50.4765	33.5144	11.5501	362	47	8.1162	10.5625
159045.jpg	67.0071	49.2327	12.4362	522	53	8.1724	11.3537
159091.jpg	68.6628	44.7978	12.6915	477	63	7.8512	11.2566
160068.jpg	67.1311	69.8516	11.6572	179	29	7.8552	8.557
16052.jpg	51.3056	43.6733	11.7922	266	23	7.9339	9.2309
16077.jpg	69.9964	66.8594	11.9166	354	48	8.2384	10.0275
161062.jpg	70.9754	66.4216	12.8759	100	24	7.8843	8.1934
163014.jpg	79.3432	93.9641	11.7211	256	39	7.9784	9.2488
163062.jpg	74.7966	60.405	12.8442	373	48	7.8092	9.555
163085.jpg	55.8822	45.6531	11.8276	201	30	7.7409	8.8088
164074.jpg	57.9729	50.8237	10.985	388	41	7.7538	9.8957
166081.jpg	56.8582	46.5374	11.6805	243	38	7.8381	8.8672
167062.jpg	599.704	537.093	32.9706	24	9	8.0158	8.0607
167083.jpg	44.2894	26.8824	11.0789	301	50	8.2736	10.1572
169012.jpg	84.0103	58.9725	13.0432	899	102	7.8446	15.7956
170054.jpg	56.9409	33.6445	12.2168	491	69	7.91	11.1103
170057.jpg	69.7876	64.325	12.6929	300	26	8.0136	9.618
172032.jpg	56.3822	55.5008	10.3076	302	50	7.8262	9.1132
173036.jpg	63.5667	46.3625	12.6952	220	31	7.9476	8.7923
175032.jpg	56.2077	42.9701	12.2499	321	30	7.8686	9.8377
175043.jpg	55.7478	44.4395	11.7019	267	35	7.7931	9.0802
176019.jpg	68.9667	45.9128	13.4322	406	43	7.8358	9.9072
176035.jpg	59.6083	39.8615	11.5739	694	71	8.0779	13.1173
176039.jpg	49.7072	43.5175	11.0366	261	29	8.4854	9.8058
178054.jpg	51.0134	48.9928	11.2848	89	19	7.8906	8.312
181018.jpg	172.398	141.087	17.7888	109	24	7.7391	8.0435
181079.jpg	94.6259	93.5402	12.9245	404	52	7.9653	10.2269
181091.jpg	74.7091	73.6345	11.2256	513	58	8.3089	11.6552
182053.jpg	38.7645	28.5623	10.0415	259	40	7.9355	9.7303
183055.jpg	75.4504	85.8441	12.5345	82	23	7.8658	8.2858
183087.jpg	33.3283	26.7271	10.3063	110	18	7.9446	8.7561
187003.jpg	66.0139	57.2278	11.8912	491	40	8.7678	12.03
187029.jpg	47.4197	34.8545	10.8046	480	44	7.8128	10.8424
187039.jpg	88.8601	80.5152	12.4124	510	60	8.0606	11.3269
187071.jpg	58.1494	42.0148	12.6292	246	31	8.0468	9.7847
187083.jpg	42.8517	31.5806	10.8723	220	30	7.9127	9.0795
188005.jpg	56.309	42.0698	12.0164	236	40	7.9058	9.0592
188063.jpg	59.8861	61.9775	11.3746	117	25	7.7598	8.1982
188091.jpg	29.3405	31.5525	8.7578	88	13	7.9613	8.2842
189003.jpg	62.844	35.2799	12.3413	803	100	7.8976	14.5307
189011.jpg	52.2113	37.0441	11.8051	347	41	7.9816	9.989
189080.jpg	38.834	32.8723	10.2038	203	25	7.9961	9.8909
19021.jpg	98.7314	75.8388	13.3588	372	46	8.3409	9.9313
196015.jpg	50.0363	46.6651	10.9963	203	24	7.9118	8.9151
196073.jpg	184.021	338.827	17.6719	10	10	8.0019	8.0251
197017.jpg	61.9991	52.3048	11.5464	311	41	8.0028	10.0652
198004.jpg	49.9111	39.573	11.3555	244	32	8.5115	10.2909
198023.jpg	128.685	160.123	13.053	507	53	8.0371	11.0474
198054.jpg	63.0815	53.8686	11.3225	290	50	8.1087	9.5065
20008.jpg	106.861	123.158	13.355	234	44	7.8071	8.5616
202012.jpg	56.6996	41.6007	11.338	476	51	7.8112	10.8523
207056.jpg	177.545	328.407	15.6437	68	16	7.786	7.927
208001.jpg	83.6106	59.4431	13.7796	391	58	7.8967	9.563
209070.jpg	74.1464	56.2085	13.1053	385	43	8.1543	10.3117
2092.jpg	55.1788	53.6634	11.2346	212	27	7.8261	8.9597
210088.jpg	91.1943	93.5122	12.7259	392	51	8.0844	9.9311
21077.jpg	89.9677	66.2724	14.3642	232	35	7.9331	8.8246
216041.jpg	71.7647	67.9735	11.8451	312	48	8.5778	10.3382
216053.jpg	58.6124	41.9795	11.6402	416	54	7.9209	10.9129
216066.jpg	45.3865	35.7033	10.9762	199	29	7.8572	8.9792
216081.jpg	44.3448	26.9397	10.858	435	62	7.8586	10.3239
219090.jpg	65.996	63.6335	11.7703	225	35	7.8616	8.9289
220075.jpg	65.5167	44.7305	12.5001	515	56	7.8552	10.9144
22013.jpg	50.3288	34.7627	10.7866	395	64	7.8498	10.1207
22090.jpg	101.402	93.5323	13.8842	167	30	8.1412	8.9085
22093.jpg	67.8193	39.4684	12.5566	562	77	8.2205	11.7995
223061.jpg	52.752	48.0317	11.3615	201	25	7.9838	9.6455
225017.jpg	62.9467	54.5963	11.702	275	45	7.9934	9.4266
227040.jpg	49.5674	49.1647	11.1562	64	17	8.2051	8.4848
227046.jpg	58.0416	48.1439	11.6924	210	31	7.8572	9.1973
227092.jpg	45.2616	41.2722	10.8516	104	19	7.8186	8.1977
229036.jpg	56.266	44.5261	11.2004	451	51	8.0405	11.5131
23025.jpg	59.6301	49.1014	11.4938	343	50	8.2173	10.7085
23080.jpg	56.4452	39.8744	11.5442	290	52	7.8404	9.792
23084.jpg	61.5149	39.3439	11.994	809	84	7.9341	14.4131
231015.jpg	59.5132	35.9859	12.2737	642	74	8.5438	13.1778
232038.jpg	52.3519	44.836	10.8026	240	41	7.9339	8.9953
236017.jpg	62.3799	56.387	12.2057	231	26	7.8361	8.9748
236037.jpg	68.499	56.7325	12.4973	344	37	7.9938	9.7082
238011.jpg	33.7995	57.6384	8.10413	23	9	7.7704	7.8302
239007.jpg	63.2841	47.9992	11.615	658	65	7.8604	14.044
239096.jpg	60.7966	33.5557	12.125	724	106	7.8067	13.6676
24004.jpg	52.9958	34.3021	11.984	355	46	7.8229	9.9177
24063.jpg	33.0674	24.8839	9.38998	134	32	8.0244	8.8083
24077.jpg	67.8135	52.2879	11.5867	1070	79	8.0928	19.0154
241004.jpg	61.3457	58.8945	10.8857	168	35	8.1425	9.0097
241048.jpg	46.0803	26.5529	11.3076	424	53	8.1754	10.7668
242078.jpg	63.3312	44.8404	12.2373	333	57	7.785	9.9281
245051.jpg	56.461	50.5009	10.8173	473	45	8.4953	11.7836
246016.jpg	58.6017	40.879	11.6075	547	68	7.9648	11.4982
246053.jpg	112.769	118.479	14.4039	127	34	8.0466	8.3573
247085.jpg	72.2846	64.1911	13.106	321	35	8.1261	9.7983
249061.jpg	56.165	55.0982	10.9045	275	38	8.5676	9.9712
249087.jpg	52.1654	29.2353	12.257	396	58	7.9952	10.4817
25098.jpg	56.6286	29.4129	11.8478	807	111	7.913	14.5275
253027.jpg	109.272	107.987	15.6407	110	22	8.0388	8.517
253036.jpg	75.1268	74.5265	13.2032	99	23	7.8663	8.3745
253055.jpg	52.62	45.2494	11.3707	148	31	7.8798	8.51
254033.jpg	56.8164	46.6786	11.8342	265	32	7.9926	9.3401
254054.jpg	53.0827	35.7066	12.1506	305	39	8.575	10.2721
260058.jpg	49.8182	44.9098	10.8475	179	29	7.9545	8.7921
260081.jpg	57.8441	54.8507	11.1965	228	32	8.4007	9.6322
26031.jpg	43.036	35.9601	10.827	195	23	8.149	9.7127
268002.jpg	133.972	147.591	15.3423	181	31	8.5825	9.8478
27059.jpg	83.4962	48.1013	14.2964	322	49	7.8369	9.5928
271008.jpg	55.9456	53.3689	11.1672	332	30	8.6297	10.8743
271031.jpg	45.6623	46.1417	11.1083	69	17	8.247	8.73
271035.jpg	55.0686	41.9403	11.8078	268	35	8.1074	9.9467
274007.jpg	63.1084	41.9571	12.8343	374	46	8.2628	10.2586
277095.jpg	47.4492	31.5077	11.6068	232	35	8.3502	9.6704
28075.jpg	80.169	74.5027	13.573	173	25	8.3248	9.1085
28096.jpg	160.695	244.371	16.6652	33	17	8.2066	8.2738
285036.jpg	74.2978	52.4936	12.3799	246	42	8.5553	9.4254
285079.jpg	109.679	112.673	13.833	540	59	8.4946	11.4
286092.jpg	66.2133	64.0793	11.6778	190	36	8.8638	9.8453
291000.jpg	70.689	38.3872	13.0188	969	100	8.017	17.3806
292066.jpg	107.113	83.7878	14.4867	219	38	8.3397	9.2687
293029.jpg	43.7647	36.5066	10.7265	183	25	8.6479	9.7932
295087.jpg	66.2529	44.4393	12.5848	563	56	8.2793	11.7255
296007.jpg	50.2122	58.2912	10.0516	173	28	8.3676	9.0819
296059.jpg	57.5149	56.8369	11.2462	194	29	8.1171	9.0635
299086.jpg	66.6161	60.0346	12.5244	108	30	9.2033	9.4657
299091.jpg	44.1503	35.0975	10.8675	221	28	8.3773	9.5073
300091.jpg	85.2516	75.3839	13.0621	310	40	8.2585	9.6336
301007.jpg	55.3022	55.8324	10.5779	281	43	8.7016	9.9018
302003.jpg	53.2397	42.7561	11.1912	455	44	8.8574	12.7582
302008.jpg	32.2231	36.2833	7.81697	296	49	8.3029	9.8118
304034.jpg	73.7566	57.1048	12.3677	583	54	8.2787	12.4991
304074.jpg	71.4106	66.1881	12.341	252	33	9.1183	10.6792
306005.jpg	66.1924	49.0397	12.6513	489	52	8.2825	11.2906
309004.jpg	88.6236	74.6332	13.7775	320	40	8.087	10.0967
3096.jpg	88.5007	150.918	12.065	48	14	8.6699	8.9439
310007.jpg	101.208	147.041	11.8359	221	40	8.1341	9.1273
311068.jpg	175.129	133.9	17.504	257	23	8.1156	9.1001
311081.jpg	47.5567	38.4575	11.565	251	22	8.4955	10.1577
314016.jpg	47.0982	50.4138	10.4944	139	18	8.8911	10.8587
317080.jpg	27.4091	15.3089	8.13589	402	62	7.8877	10.0421
323016.jpg	48.3913	39.0319	9.94064	525	49	8.7674	12.3541
326038.jpg	68.5586	67.0869	11.9229	239	29	8.5264	10.7265
33039.jpg	42.7708	31.8923	10.8011	171	29	8.2876	9.8967
33066.jpg	50.8036	41.5318	11.4264	243	29	8.3806	10.3921
35008.jpg	103.81	82.5156	13.9165	254	39	8.1976	9.2504
35010.jpg	61.3334	45.4794	11.7796	546	54	8.3577	12.5331
35058.jpg	58.6585	63.2754	11.1973	121	24	8.324	8.6369
35070.jpg	94.9621	108.4	13.1839	317	36	8.3701	9.8385
35091.jpg	54.4211	32.213	12.3871	457	50	8.2776	11.2377
351093.jpg	140.907	95.6491	17.1195	301	35	9.4856	11.1273
353013.jpg	69.3558	55.6019	12.167	495	74	8.4286	11.088
361010.jpg	70.4623	50.6747	12.6221	209	44	8.1069	8.9757
361084.jpg	83.5165	54.5722	14.1039	355	42	7.9567	10.0371
365025.jpg	45.0383	30.1297	10.6915	347	57	7.8538	10.2076
365073.jpg	67.9224	39.2257	12.4249	1046	110	7.8136	17.9955
368016.jpg	107.226	111.462	14.0783	163	34	8.2262	8.9078
368078.jpg	67.558	37.9019	13.1615	537	77	7.9404	11.1715
370036.jpg	146.618	171.075	15.5648	327	51	7.8552	9.0558
37073.jpg	90.4015	134.733	11.7677	101	28	7.8469	8.1605
372047.jpg	52.7646	37.144	11.3716	397	44	8.0906	11.034
374020.jpg	42.186	31.0965	10.8974	212	30	7.7412	9.1533
374067.jpg	72.4909	66.6801	12.4296	238	37	7.8205	9.14
376001.jpg	49.0414	30.7441	11.3826	480	58	7.7276	10.923
376020.jpg	59.7089	31.1918	12.3744	761	93	7.7403	13.746
376043.jpg	66.7077	49.0151	12.043	666	57	7.8176	12.6735
38082.jpg	43.3164	34.3987	11.333	199	21	7.6833	8.5209
38092.jpg	48.6564	34.1157	11.3274	325	40	7.7503	9.8538
385028.jpg	66.7458	56.5602	12.1446	329	42	7.8136	9.9823
385039.jpg	51.6641	40.7758	10.9493	436	47	7.7607	10.7714
388016.jpg	66.5931	67.4294	11.3826	220	34	8.0512	9.5289
41004.jpg	66.4406	73.7651	11.9275	150	23	7.752	8.7499
41025.jpg	43.6166	39.0317	10.6624	142	21	7.8267	8.864
41033.jpg	48.836	44.3791	11.2598	163	22	7.7959	8.8098
41069.jpg	50.3961	41.5361	11.4019	254	26	7.6839	9.724
42012.jpg	35.1757	29.6006	10.3514	115	17	7.7544	8.8179
42044.jpg	32.75	39.1009	8.24458	109	14	7.7619	8.0645
42049.jpg	61.7485	102.617	8.94764	199	33	7.8188	9.1342
42078.jpg	92.2321	85.6522	12.1291	109	18	7.9168	8.1385
43070.jpg	124.391	162.534	15.3935	98	20	8.2968	8.5166
43074.jpg	51.0872	48.6883	11.4052	86	20	7.8481	8.1054
43083.jpg	69.8023	61.6248	12.4874	139	32	7.8293	8.2444
45077.jpg	62.0184	48.0316	11.8385	354	47	7.7454	9.2564
45096.jpg	91.2842	69.9554	12.5435	118	29	8.1925	8.4565
46076.jpg	63.5498	60.6949	11.6656	250	40	7.7901	9.0439
48055.jpg	60.4411	36.0015	12.624	422	59	7.9551	10.3604
54005.jpg	50.104	46.0567	10.7953	165	26	7.7477	8.8289
54082.jpg	51.2919	39.9002	11.6344	170	30	8.4173	9.2075
55067.jpg	25.0254	27.5789	8.1042	44	13	7.7358	8.0392
55073.jpg	70.5708	60.6534	12.626	324	34	7.7323	9.5561
55075.jpg	60.7582	50.9836	11.6503	228	40	7.8011	8.7156
56028.jpg	65.672	51.7093	12.0574	358	47	8.0541	10.5428
58060.jpg	51.2122	44.0098	10.2536	422	61	7.923	9.942
59078.jpg	35.3472	24.4491	8.96863	421	63	7.9002	9.875
60079.jpg	71.0827	89.8403	12.0365	77	15	7.8079	7.9933
61060.jpg	92.2396	86.1965	13.9029	153	32	8.4535	9.0921
61086.jpg	65.6531	48.5733	12.028	473	54	7.797	11.4205
62096.jpg	51.4758	61.1174	9.7143	201	33	7.9612	9.319
65010.jpg	61.7591	45.0787	11.6414	585	62	7.7936	11.528
65019.jpg	86.0285	68.2243	13.035	673	72	8.0679	12.4916
65033.jpg	64.1132	43.5369	12.7245	420	48	7.8365	9.7525
65074.jpg	59.7311	43.5654	11.6237	370	57	7.8227	10.5186
65132.jpg	73.2295	55.1208	12.405	546	61	7.8908	11.3832
66039.jpg	69.4897	65.4055	12.0207	200	45	7.7169	8.5049
66053.jpg	55.5803	43.538	11.5339	258	37	7.7858	8.9521
66075.jpg	70.1179	62.8708	12.2693	171	30	8.0085	8.7263
67079.jpg	42.4408	34.1303	10.7324	174	26	8.8183	9.9976
68077.jpg	86.3547	62.2681	13.6179	444	63	9.0331	11.6969
69015.jpg	58.3802	44.1239	11.9374	315	42	9.1008	10.9426
69020.jpg	74.471	75.1544	12.5844	223	28	8.9388	10.5331
69040.jpg	63.055	64.4512	11.7457	183	24	8.9175	10.2696
71046.jpg	81.5018	116.92	11.6901	165	21	9.07	9.8712
76002.jpg	58.8584	55.1487	11.4128	339	37	9.1631	11.2756
76053.jpg	83.0733	67.0691	14.0458	191	33	9.0446	9.9023
78004.jpg	46.9423	34.6198	11.027	241	34	8.8937	11.2425
78019.jpg	59.1999	44.676	11.8994	444	48	9.0425	13.0354
80099.jpg	71.8397	137.631	12.0793	16	6	8.9826	9.0242
8023.jpg	75.9251	76.4062	12.9662	166	29	8.9607	9.6695
8049.jpg	62.3282	99.4814	9.49782	159	29	8.8549	9.7742
8143.jpg	62.7671	46.5236	12.402	360	41	9.0822	12.1151
85048.jpg	64.7612	43.8144	12.2169	774	64	8.9086	16.3769
86000.jpg	77.6888	46.9728	12.9727	654	94	8.8575	13.4836
86016.jpg	43.1167	40.9427	10.5697	135	20	9.0953	10.5078
86068.jpg	68.9819	69.0107	12.4481	201	28	9.0635	9.955
87046.jpg	50.8938	36.5486	11.6302	357	35	8.9275	11.7433
87065.jpg	53.6137	33.2294	12.087	425	49	9.078	12.5266
89072.jpg	61.4607	56.2056	11.8643	232	32	9.0057	10.1042
90076.jpg	112.114	150.402	13.5489	146	30	9.0433	9.7009
92059.jpg	105.726	84.9469	15.4944	125	29	8.8615	9.3919
94079.jpg	42.4368	35.6181	10.4683	292	31	9.1917	11.376
95006.jpg	73.6432	57.2933	12.3321	624	67	8.8194	13.1031
97017.jpg	43.2383	32.4077	10.2249	360	47	8.8753	12.0825
97033.jpg	39.3042	29.11	9.96003	222	35	9.2107	11.6273
	69.8668	62.923	12.1334	315.623	41.4333	8.14588	10.1467	2.00085
