# Supplementary material for: Color image segmentation using adaptive hierarchical-histogram thresholding
Source: PLoS One. 2020 Jan 10;15(1):e0226345. doi: 10.1371/journal.pone.0226345 (PMC6953780; doi:10.1371/journal.pone.0226345)
Supplement: S5 File — (XLS) [file pone.0226345.s005.xls]

## Sheet: Sheet1
Image	FI	QI	MSE	Initial segmentation (color number)	After merging (color number)	Initial segmentation (execution time)	Total execution time
100007.jpg	38.8438	37.5434	10.007	136	22	10.1215	11.5054
100039.jpg	68.5241	47.0506	12.0569	720	76	10.2624	17.0906
100075.jpg	53.1163	38.0363	11.7882	272	40	9.7645	11.1288
100080.jpg	58.2693	63.3288	11.1248	120	25	10.4488	11.0509
100098.jpg	59.7307	47.7835	11.2295	586	51	10.1482	15.7937
100099.jpg	54.9159	46.3223	11.3927	190	31	10.4779	11.4702
10081.jpg	79.7087	78.1349	12.5455	256	39	10.9307	12.738
101027.jpg	60.1515	50.5908	11.4185	442	48	12.2682	15.8867
101084.jpg	63.7103	40.0139	11.5481	759	99	10.6284	18.1993
101085.jpg	77.15	73.09	11.862	382	58	9.8449	12.5461
101087.jpg	51.6786	33.2526	10.7974	583	70	10.1938	15.1268
102061.jpg	74.3656	46.1463	13.6208	429	47	10.4892	13.6991
102062.jpg	84.1925	60.7636	12.9446	1034	95	10.2203	21.7175
103006.jpg	56.1917	42.9644	11.8179	314	42	10.2967	12.6856
103029.jpg	101.283	101.012	14.0983	141	22	9.7808	10.3471
103041.jpg	81.0998	62.2254	13.1324	149	26	11.8537	12.7731
103070.jpg	77.135	67.8474	13.0158	236	31	10.5871	11.7209
103078.jpg	48.9029	36.9753	10.894	315	37	10.0082	12.7236
104010.jpg	133.446	122.906	16.1714	326	40	10.471	12.2318
104022.jpg	98.1645	116.122	14.1687	112	24	9.9417	10.381
104055.jpg	57.3569	41.0463	12.0847	343	42	9.6093	11.6527
105019.jpg	71.7053	88.6968	12.965	53	12	9.9919	10.1657
105025.jpg	53.3735	37.459	11.8623	413	48	10.3274	14.2344
105027.jpg	104.66	130.676	14.4571	110	19	9.9662	10.6337
105053.jpg	86.1871	107.522	13.6111	59	16	10.5097	10.7751
106005.jpg	56.9973	54.0181	10.9799	234	33	10.5165	12.2602
106020.jpg	76.1424	91.9569	11.7805	242	28	10.4855	12.3374
106024.jpg	56.2041	51.7771	11.7618	175	23	9.4078	11.0637
106025.jpg	258.918	228.637	20.8982	42	10	9.8632	9.9487
106047.jpg	84.1486	76.2609	13.2153	167	35	12.0056	13.2135
107014.jpg	62.7306	45.1136	12.7467	207	39	10.6784	11.9659
107045.jpg	52.37	42.7412	11.6294	240	27	10.2004	11.6878
107072.jpg	48.8027	34.5011	11.5731	313	35	12.2407	14.6947
108004.jpg	85.0559	67.354	13.608	366	48	10.986	13.059
108005.jpg	114.651	105.823	14.7699	353	43	10.2567	12.0387
108036.jpg	104.535	120.567	12.9492	330	43	10.1785	12.1946
108041.jpg	67.9819	53.4916	12.3164	347	47	11.1041	13.8434
108069.jpg	76.7302	70.7108	12.6505	318	36	10.2716	12.178
108070.jpg	99.9215	96.1143	13.943	309	37	10.4349	11.9248
108073.jpg	81.2168	72.8226	12.8581	221	36	9.9621	10.7724
108082.jpg	100.62	94.6914	13.6627	227	23	10.4316	11.4722
109034.jpg	49.1878	29.715	11.568	405	51	10.4598	13.9914
109053.jpg	65.609	60.2428	12.0233	276	31	9.9392	11.3121
109055.jpg	100.503	88.164	15.1527	214	24	10.2387	11.0695
112056.jpg	89.9207	89.005	14.0216	104	23	10.2497	10.7979
112082.jpg	68.4913	44.0389	13.0446	351	55	9.9149	12.2465
112090.jpg	54.6136	38.1216	12.1111	346	37	11.6099	15.1723
113009.jpg	92.4379	95.4589	13.9737	90	32	10.6989	11.0723
113016.jpg	96.6744	83.031	13.3478	496	75	10.5877	14.0396
113044.jpg	82.582	59.3857	13.4338	589	73	10.6336	15.5105
117025.jpg	48.6886	44.3835	11.0618	119	24	10.0878	11.2855
117054.jpg	39.247	32.3809	10.3919	196	23	9.9412	12.6725
118015.jpg	62.58	43.2725	11.9295	581	69	10.3124	15.3429
118020.jpg	61.3236	36.9518	12.4088	301	59	10.3772	12.2135
118031.jpg	43.2232	25.3773	11.1744	316	50	10.7129	13.7448
118035.jpg	86.7081	108.995	12.2152	123	29	14.9949	15.62
118072.jpg	38.0003	30.2027	10.2597	181	23	10.9528	12.0593
119082.jpg	78.4934	72.9147	12.2076	374	52	10.2861	13.1966
120003.jpg	39.3686	31.6172	10.118	227	28	12.5265	16.2695
12003.jpg	90.2399	62.2149	13.5364	758	83	10.9616	18.2909
120093.jpg	58.9167	53.0772	10.8267	571	63	10.2126	14.9534
12074.jpg	61.0181	68.6753	10.0309	435	61	10.2375	13.1456
12084.jpg	68.3454	49.1004	12.5724	386	57	10.7815	13.07
122048.jpg	61.702	40.4642	11.0804	255	43	10.2784	11.4565
123057.jpg	46.6132	36.7295	11.0519	221	30	9.9247	11.3374
123074.jpg	49.8679	42.9299	11.0388	199	26	10.1369	11.6813
124084.jpg	72.417	51.9328	12.0656	453	68	10.2928	13.1883
126007.jpg	105.593	90.6394	14.8061	210	36	10.4854	11.3539
126039.jpg	68.3944	74.048	11.5676	126	28	10.0842	10.5852
128035.jpg	61.5309	39.5617	12.3273	328	59	10.1089	12.2823
130014.jpg	75.8144	64.8995	13.2663	178	33	10.2464	11.1224
130026.jpg	57.6338	54.8729	11.1493	359	33	9.7763	12.2431
130034.jpg	61.5515	58.2953	11.7222	196	27	10.4041	11.5632
130066.jpg	52.8744	41.7934	11.8202	173	28	10.1125	11.2891
134008.jpg	111.078	138.179	14.7984	47	17	10.1404	10.2782
134035.jpg	68.0492	71.0827	11.9357	177	30	10.941	12.5157
134049.jpg	68.705	57.8584	12.2314	434	49	9.9801	13.1706
134052.jpg	63.9177	62.527	12.201	107	22	10.6354	11.1258
134067.jpg	80.8581	73.5884	12.5243	597	52	14.0772	28.1468
135037.jpg	46.5801	45.7311	10.0213	137	27	12.5508	13.3024
135069.jpg	52.5191	78.7228	11.5904	18	6	10.0804	10.181
138032.jpg	45.061	41.561	11.3484	186	16	10.1305	12.0313
138078.jpg	61.5865	59.4447	11.0533	238	45	10.4339	12.3761
140006.jpg	42.9812	32.217	10.6716	240	38	10.0041	11.8844
140055.jpg	85.7745	68.2051	13.5676	310	49	10.1378	11.6672
140075.jpg	56.1083	36.5154	11.976	400	59	10.2572	13.0827
140088.jpg	81.1808	78.9132	12.6695	201	36	12.5647	14.0058
14037.jpg	44.9842	39.114	10.3977	128	22	10.2769	10.9265
14085.jpg	58.6711	41.0533	11.7559	480	54	10.3748	13.8571
14092.jpg	53.6971	39.162	11.4978	352	40	10.3954	14.2058
141012.jpg	57.001	43.8211	11.587	356	38	10.3193	13.0382
141048.jpg	57.3366	50.815	11.4936	247	29	9.9463	11.2138
143090.jpg	49.0535	38.449	11.2279	230	32	10.2084	11.8306
144067.jpg	44.8991	29.3379	10.9419	477	52	10.4001	14.4442
145014.jpg	56.502	39.0742	11.4769	427	67	10.4882	14.7433
145053.jpg	61.0521	41.2193	12.5462	344	43	10.0694	12.6985
145059.jpg	59.1624	36.5949	12.0521	434	74	10.672	14.295
145079.jpg	62.6224	47.4665	11.8435	512	48	10.296	14.4175
145086.jpg	63.9963	46.2225	11.923	457	58	10.6732	14.6397
146074.jpg	77.2586	89.5337	11.1338	278	52	9.8952	12.0449
147021.jpg	76.8826	56.0028	11.0069	290	27	10.1201	11.5374
147062.jpg	51.2826	27.5151	11.5574	987	94	10.3532	22.2511
147077.jpg	71.007	49.6364	12.3807	751	71	10.2661	17.0655
147080.jpg	66.2704	40.9192	12.2277	997	96	10.4529	24.2897
147091.jpg	70.0546	57.0005	12.4559	345	46	10.0686	12.1641
148026.jpg	68.2386	53.2645	12.0046	724	73	9.8205	16.833
148089.jpg	56.5092	42.928	11.7844	364	38	9.8889	12.8058
15004.jpg	60.3028	35.1293	12.1439	739	84	10.8122	17.8859
15011.jpg	53.1968	34.755	11.5459	537	59	10.1527	14.6557
15062.jpg	51.3348	31.9706	11.5474	493	55	10.6228	15.2858
15088.jpg	60.1349	69.4203	11.0947	90	23	9.9174	10.8006
151087.jpg	75.1424	68.7926	11.8011	416	52	9.8667	13.5535
153077.jpg	59.796	50.1919	10.9467	448	54	9.7658	12.4177
153093.jpg	81.4159	72.9132	12.3916	494	79	10.8456	14.2316
155060.jpg	75.198	69.9131	12.3271	438	38	10.1201	13.5539
156054.jpg	93.9585	82.6409	13.3594	607	67	10.2009	14.4775
156065.jpg	54.0167	32.7923	11.9698	517	59	9.7612	13.5364
156079.jpg	115.906	85.6888	15.7135	189	47	10.1162	10.7252
157032.jpg	77.3867	50.0889	12.2432	463	81	11.062	15.1907
157036.jpg	59.9802	60.7514	11.5659	299	30	11.6311	14.2098
157055.jpg	79.238	61.9959	12.2583	938	76	10.2946	22.1033
157087.jpg	44.3267	21.1817	10.848	1220	117	10.4723	27.5538
159002.jpg	39.9057	28.4502	9.6839	499	53	9.8266	13.79
159008.jpg	42.1442	33.0034	10.3163	358	40	10.2711	12.9174
159022.jpg	72.7689	78.0703	12.2669	86	25	10.3364	10.6798
159029.jpg	50.4765	33.5144	11.5501	362	47	9.935	12.7443
159045.jpg	67.0071	49.2327	12.4362	522	53	10.1121	14.0551
159091.jpg	68.6628	44.7978	12.6915	477	63	9.9627	14.2102
160006.jpg	52.5556	45.324	10.6428	347	48	10.32	12.9409
16004.jpg	101.239	72.8635	13.6606	1066	120	10.482	22.8682
160067.jpg	61.2754	62.9302	11.1569	254	33	9.9883	11.2165
160068.jpg	67.1311	69.8516	11.6572	179	29	10.488	11.2978
16052.jpg	51.3056	43.6733	11.7922	266	23	11.0228	12.7229
16068.jpg	123.236	147.179	14.9961	149	25	10.1535	11.0318
16077.jpg	69.9964	66.8594	11.9166	354	48	10.2959	12.4372
161045.jpg	39.0935	41.3153	10.4996	72	12	10.5369	10.9119
161062.jpg	70.9754	66.4216	12.8759	100	24	10.2658	10.6524
163004.jpg	60.5587	48.4931	10.8834	582	67	11.1212	15.4499
163014.jpg	79.3432	93.9641	11.7211	256	39	10.1423	11.6497
163062.jpg	74.7966	60.405	12.8442	373	48	10.3412	12.7928
163085.jpg	55.8822	45.6531	11.8276	201	30	10.3964	11.6708
163096.jpg	48.0702	41.119	11.0846	168	25	9.9033	11.1706
164046.jpg	42.7737	51.1597	10.9772	77	9	10.1521	10.6628
164074.jpg	57.9729	50.8237	10.985	388	41	10.5009	13.265
166081.jpg	56.8582	46.5374	11.6805	243	38	13.1681	14.5594
167062.jpg	599.704	537.093	32.9706	24	9	11.3448	11.4026
167083.jpg	44.2894	26.8824	11.0789	301	50	9.9946	12.5156
168084.jpg	47.0984	39.7427	10.724	163	29	10.6736	11.9574
169012.jpg	84.0103	58.9725	13.0432	899	102	10.7311	20.7696
170054.jpg	56.9409	33.6445	12.2168	491	69	10.5239	14.6614
170057.jpg	69.7876	64.325	12.6929	300	26	14.4923	16.7544
17067.jpg	87.3825	70.7067	14.0997	122	20	11.0557	12.1
172032.jpg	56.3822	55.5008	10.3076	302	50	9.8818	11.4805
173036.jpg	63.5667	46.3625	12.6952	220	31	10.4223	11.5473
175032.jpg	56.2077	42.9701	12.2499	321	30	10.3033	12.612
175043.jpg	55.7478	44.4395	11.7019	267	35	10.4312	12.0346
175083.jpg	76.3864	51.1338	13.7815	363	54	10.159	12.4613
176019.jpg	68.9667	45.9128	13.4322	406	43	11.7029	14.4674
176035.jpg	59.6083	39.8615	11.5739	694	71	10.667	17.0804
176039.jpg	49.7072	43.5175	11.0366	261	29	10.2489	11.9074
176051.jpg	80.0893	49.097	14.3655	222	37	10.3806	11.636
178054.jpg	51.0134	48.9928	11.2848	89	19	10.0938	10.5829
179084.jpg	44.8466	36.9608	10.3726	251	40	10.0488	11.893
181018.jpg	172.398	141.087	17.7888	109	24	9.9274	10.312
181021.jpg	120.831	170.241	13.1604	237	32	10.6588	12.906
181079.jpg	94.6259	93.5402	12.9245	404	52	10.7321	13.6631
181091.jpg	74.7091	73.6345	11.2256	513	58	11.7785	16.2111
182053.jpg	38.7645	28.5623	10.0415	259	40	10.4451	12.6554
183055.jpg	75.4504	85.8441	12.5345	82	23	10.1293	10.6808
183066.jpg	52.7915	40.6486	11.5179	251	36	10.7636	13.4862
183087.jpg	33.3283	26.7271	10.3063	110	18	10.2047	11.1897
185092.jpg	60.447	56.1003	10.9414	210	36	10.227	11.1878
187003.jpg	66.0139	57.2278	11.8912	491	40	10.7956	15.0696
187029.jpg	47.4197	34.8545	10.8046	480	44	10.4536	13.9233
187039.jpg	88.8601	80.5152	12.4124	510	60	10.4855	14.5514
187058.jpg	67.2062	53.514	11.7634	756	73	10.4555	31.2985
187071.jpg	58.1494	42.0148	12.6292	246	31	13.5089	15.6338
187083.jpg	42.8517	31.5806	10.8723	220	30	10.0811	11.6031
187099.jpg	58.0036	45.1108	11.9327	361	36	9.9173	12.7949
188005.jpg	56.309	42.0698	12.0164	236	40	10.5073	11.9845
188025.jpg	69.8118	59.917	11.7582	410	49	10.4686	13.3756
188063.jpg	59.8861	61.9775	11.3746	117	25	10.2324	10.7696
188091.jpg	29.3405	31.5525	8.7578	88	13	10.1191	10.5089
189003.jpg	62.844	35.2799	12.3413	803	100	9.8046	18.3112
189006.jpg	62.5155	47.9852	11.7145	386	56	12.3007	14.4637
189011.jpg	52.2113	37.0441	11.8051	347	41	10.1913	12.7778
189013.jpg	45.6839	39.9366	10.9456	200	25	9.7896	11.2596
189029.jpg	33.2677	24.7353	8.38388	489	57	9.4891	13.2782
189080.jpg	38.834	32.8723	10.2038	203	25	9.0041	11.2363
189096.jpg	61.9257	38.325	11.859	683	80	9.4066	14.7772
19021.jpg	98.7314	75.8388	13.3588	372	46	9.2087	11.0397
196015.jpg	50.0363	46.6651	10.9963	203	24	9.4173	10.5308
196027.jpg	57.0881	54.126	10.9259	216	33	9.1618	10.4367
196040.jpg	81.1504	67.5994	13.6262	287	35	8.9451	10.3237
196062.jpg	51.9183	45.6134	12.3984	111	16	9.0324	9.7752
196073.jpg	184.021	338.827	17.6719	10	10	9.5814	9.6137
196088.jpg	57.6856	47.1276	11.7528	292	34	9.9361	11.7353
197017.jpg	61.9991	52.3048	11.5464	311	41	10.5517	13.1694
198004.jpg	49.9111	39.573	11.3555	244	32	10.4606	12.5346
198023.jpg	128.685	160.123	13.053	507	53	10.2324	14.0831
198054.jpg	63.0815	53.8686	11.3225	290	50	10.4141	12.1832
198087.jpg	45.2037	37.6125	10.7269	223	29	10.2671	12.4581
20008.jpg	106.861	123.158	13.355	234	44	10.2384	11.2827
20069.jpg	68.673	49.7863	11.9421	675	71	12.1639	18.2565
201080.jpg	60.3945	45.785	11.1106	365	76	9.9504	12.4127
2018.jpg	51.7628	40.0695	11.1193	302	41	10.0348	13.0498
202000.jpg	70.1556	58.9466	12.4932	289	37	10.1079	11.7065
202012.jpg	56.6996	41.6007	11.338	476	51	10.2947	15.261
206062.jpg	65.861	53.3511	11.7203	424	50	12.19	15.6756
206097.jpg	51.7848	38.9928	11.3904	573	37	10.1136	15.5662
207038.jpg	67.9932	55.9024	11.6009	507	54	10.4746	14.3813
207049.jpg	55.522	46.9095	12.0921	228	24	10.4545	12.0793
207056.jpg	177.545	328.407	15.6437	68	16	10.2178	10.4056
208001.jpg	83.6106	59.4431	13.7796	391	58	9.1333	11.0248
208078.jpg	57.4945	46.4581	11.8927	343	33	8.8785	11.4928
209021.jpg	86.5819	97.6435	13.3447	164	21	9.1729	9.9849
209070.jpg	74.1464	56.2085	13.1053	385	43	9.1817	11.4038
2092.jpg	55.1788	53.6634	11.2346	212	27	9.1219	10.3971
210088.jpg	91.1943	93.5122	12.7259	392	51	9.239	11.3866
21077.jpg	89.9677	66.2724	14.3642	232	35	9.2552	10.2832
216041.jpg	71.7647	67.9735	11.8451	312	48	9.2436	11.2435
216053.jpg	58.6124	41.9795	11.6402	416	54	9.1299	12.3977
216066.jpg	45.3865	35.7033	10.9762	199	29	9.175	10.4071
216081.jpg	44.3448	26.9397	10.858	435	62	8.9711	11.8048
217013.jpg	55.3903	66.3239	10.0947	144	29	8.7599	9.1416
217090.jpg	58.1936	44.5923	11.8508	437	41	8.9681	12.3353
219090.jpg	65.996	63.6335	11.7703	225	35	9.1796	10.3732
220003.jpg	87.0744	64.5216	13.312	560	71	8.9358	12.6817
220075.jpg	65.5167	44.7305	12.5001	515	56	9.5098	13.0657
22013.jpg	50.3288	34.7627	10.7866	395	64	9.6014	12.268
22090.jpg	101.402	93.5323	13.8842	167	30	9.1158	9.9231
22093.jpg	67.8193	39.4684	12.5566	562	77	9.1879	13.2579
223004.jpg	51.0918	39.528	10.6549	362	45	9.2446	12.8231
223060.jpg	43.7143	34.381	11.2473	221	23	9.1744	11.5264
223061.jpg	52.752	48.0317	11.3615	201	25	8.8634	10.7523
225017.jpg	62.9467	54.5963	11.702	275	45	9.0481	10.6688
225022.jpg	79.9423	63.2586	12.3145	714	68	9.2107	14.998
226022.jpg	150.703	189.225	14.1276	393	61	9.0155	11.1436
226033.jpg	70.1061	46.394	12.7227	701	73	9.1537	15.1149
226043.jpg	62.1952	33.1393	12.3547	1001	107	9.1753	20.3906
226060.jpg	92.5902	64.6055	13.9172	359	50	9.5707	11.3248
227040.jpg	49.5674	49.1647	11.1562	64	17	8.906	9.2218
227046.jpg	58.0416	48.1439	11.6924	210	31	9.0968	10.5275
227092.jpg	45.2616	41.2722	10.8516	104	19	9.1302	9.5795
228076.jpg	52.0623	42.7906	10.468	467	53	9.2099	12.069
229036.jpg	56.266	44.5261	11.2004	451	51	9.0555	12.9758
230063.jpg	81.4355	58.7586	12.6761	622	85	8.9636	13.3854
230098.jpg	53.9609	36.864	11.7013	513	47	8.8349	12.7729
23025.jpg	59.6301	49.1014	11.4938	343	50	8.9959	11.929
23050.jpg	55.864	38.5369	10.7754	525	95	9.0907	12.4572
23080.jpg	56.4452	39.8744	11.5442	290	52	8.9794	11.2391
23084.jpg	61.5149	39.3439	11.994	809	84	8.9795	16.4237
231015.jpg	59.5132	35.9859	12.2737	642	74	9.207	14.4067
232038.jpg	52.3519	44.836	10.8026	240	41	9.2232	10.5457
232076.jpg	54.341	31.3984	11.0766	296	37	8.7933	10.1067
235098.jpg	67.7502	44.1003	12.6912	391	65	8.7545	10.7046
236017.jpg	62.3799	56.387	12.2057	231	26	9.2191	10.5089
236037.jpg	68.499	56.7325	12.4973	344	37	8.8067	10.7488
238011.jpg	33.7995	57.6384	8.10413	23	9	9.1275	9.2004
238025.jpg	79.0001	68.9829	12.5712	456	44	9.0525	12.9322
239007.jpg	63.2841	47.9992	11.615	658	65	9.12	16.2095
239096.jpg	60.7966	33.5557	12.125	724	106	9.02	15.59
24004.jpg	52.9958	34.3021	11.984	355	46	9.1407	11.5182
24063.jpg	33.0674	24.8839	9.38998	134	32	9.4268	10.3423
24077.jpg	67.8135	52.2879	11.5867	1070	79	9.7264	22.6387
241004.jpg	61.3457	58.8945	10.8857	168	35	9.3621	10.3494
241048.jpg	46.0803	26.5529	11.3076	424	53	8.8327	11.8307
242078.jpg	63.3312	44.8404	12.2373	333	57	9.2048	11.558
243095.jpg	110.517	80.1753	14.8371	221	36	9.8376	10.8928
245051.jpg	56.461	50.5009	10.8173	473	45	9.4916	13.1365
246009.jpg	68.2414	49.6586	12.9186	372	49	8.9328	11.006
246016.jpg	58.6017	40.879	11.6075	547	68	8.9941	13.0717
246053.jpg	112.769	118.479	14.4039	127	34	9.6015	9.9671
247003.jpg	85.6665	79.2366	12.868	447	49	9.3042	12.2914
247012.jpg	71.5821	46.1292	12.745	499	63	9.3239	12.4317
247085.jpg	72.2846	64.1911	13.106	321	35	9.2731	11.2282
249021.jpg	63.2182	53.7541	11.4526	493	47	9.7151	13.3471
249061.jpg	56.165	55.0982	10.9045	275	38	9.0495	10.674
249087.jpg	52.1654	29.2353	12.257	396	58	9.1533	12.0149
250047.jpg	63.726	47.4532	11.5843	590	69	9.179	13.221
250087.jpg	39.1848	28.0728	10.6306	195	31	9.9615	11.7607
25098.jpg	56.6286	29.4129	11.8478	807	111	10.2666	18.3503
253016.jpg	50.9374	32.0995	11.5683	483	48	10.0262	14.0262
253027.jpg	109.272	107.987	15.6407	110	22	10.3267	10.8865
253036.jpg	75.1268	74.5265	13.2032	99	23	10.3964	11.0119
253055.jpg	52.62	45.2494	11.3707	148	31	10.2108	11.0173
253092.jpg	85.1324	74.4814	12.8318	399	50	10.2611	13.1993
254033.jpg	56.8164	46.6786	11.8342	265	32	10.9969	13.1358
254054.jpg	53.0827	35.7066	12.1506	305	39	11.1005	13.2262
257098.jpg	46.7344	36.0306	11.0723	296	29	9.7914	12.3037
258089.jpg	71.5143	41.0187	12.475	1085	134	9.948	24.3305
259060.jpg	72.4988	50.5587	12.5284	791	80	11.667	20.4745
260058.jpg	49.8182	44.9098	10.8475	179	29	10.3112	11.3231
260081.jpg	57.8441	54.8507	11.1965	228	32	10.3209	11.675
26031.jpg	43.036	35.9601	10.827	195	23	10.3722	12.286
267036.jpg	51.8815	38.7205	11.4939	259	35	22.891	25.8289
268002.jpg	133.972	147.591	15.3423	181	31	11.536	13.3433
268048.jpg	59.0573	41.0265	12.2492	390	46	10.7741	14.5426
268074.jpg	91.2137	82.9934	14.1425	250	34	9.9714	10.979
27059.jpg	83.4962	48.1013	14.2964	322	49	10.0832	12.1866
271008.jpg	55.9456	53.3689	11.1672	332	30	10.4105	13.0064
271031.jpg	45.6623	46.1417	11.1083	69	17	11.0599	11.713
271035.jpg	55.0686	41.9403	11.8078	268	35	10.6729	12.8467
274007.jpg	63.1084	41.9571	12.8343	374	46	9.8786	12.1157
277053.jpg	60.704	48.2854	11.7565	383	45	9.4801	12.4934
277095.jpg	47.4492	31.5077	11.6068	232	35	10.1281	11.7333
279005.jpg	78.3605	63.2584	12.342	191	36	9.8026	10.7073
28075.jpg	80.169	74.5027	13.573	173	25	9.4542	10.3728
28083.jpg	107.676	115.98	13.5121	215	46	9.554	10.4319
28096.jpg	160.695	244.371	16.6652	33	17	9.6386	9.7085
281017.jpg	63.205	50.68	11.5552	320	53	9.1829	10.9125
285022.jpg	65.7456	57.3581	11.9762	101	23	8.7279	8.9451
285036.jpg	74.2978	52.4936	12.3799	246	42	9.4585	10.3941
285079.jpg	109.679	112.673	13.833	540	59	8.7025	11.7281
286092.jpg	66.2133	64.0793	11.6778	190	36	8.6871	9.6302
288024.jpg	82.1519	49.5366	14.4028	186	39	8.9292	9.7935
289011.jpg	106.125	97.1506	15.2578	166	25	8.701	9.6072
290035.jpg	70.9379	62.5335	11.7491	444	58	8.8833	11.7741
29030.jpg	57.1496	41.1902	11.4553	288	46	9.8482	11.6098
291000.jpg	70.689	38.3872	13.0188	969	100	10.4984	21.3509
292066.jpg	107.113	83.7878	14.4867	219	38	9.2221	10.1494
293029.jpg	43.7647	36.5066	10.7265	183	25	8.67	9.9371
295087.jpg	66.2529	44.4393	12.5848	563	56	8.9029	12.5351
296007.jpg	50.2122	58.2912	10.0516	173	28	8.7794	9.5139
296028.jpg	50.2616	36.3369	11.0119	410	52	8.838	11.596
296058.jpg	46.3584	33.1879	11.4002	200	31	9.0975	10.3252
296059.jpg	57.5149	56.8369	11.2462	194	29	8.891	9.8528
299086.jpg	66.6161	60.0346	12.5244	108	30	8.9589	9.3031
299091.jpg	44.1503	35.0975	10.8675	221	28	9.0327	10.221
300091.jpg	85.2516	75.3839	13.0621	310	40	8.486	10.0372
301007.jpg	55.3022	55.8324	10.5779	281	43	8.4328	9.6483
302003.jpg	53.2397	42.7561	11.1912	455	44	8.5854	12.6277
302008.jpg	32.2231	36.2833	7.81697	296	49	9.158	10.6224
302022.jpg	50.5774	31.7091	11.3534	610	72	8.5156	13.2532
304034.jpg	73.7566	57.1048	12.3677	583	54	9.0585	13.7747
304074.jpg	71.4106	66.1881	12.341	252	33	8.7154	10.3704
306005.jpg	66.1924	49.0397	12.6513	489	52	8.7272	11.7006
306051.jpg	53.9786	32.7561	12.0719	539	56	8.767	12.4612
306052.jpg	88.5561	84.0684	12.6731	638	55	8.9669	13.9441
3063.jpg	53.7793	49.5298	11.5295	132	24	8.6996	9.4673
309004.jpg	88.6236	74.6332	13.7775	320	40	8.7311	10.7858
309040.jpg	71.5173	48.9426	12.3209	746	86	9.1302	15.6195
3096.jpg	88.5007	150.918	12.065	48	14	8.587	8.855
310007.jpg	101.208	147.041	11.8359	221	40	8.6199	9.6536
311068.jpg	175.129	133.9	17.504	257	23	8.8622	9.9791
311081.jpg	47.5567	38.4575	11.565	251	22	8.6389	10.2463
314016.jpg	47.0982	50.4138	10.4944	139	18	8.7281	10.5968
317043.jpg	82.4628	80.0122	13.1609	246	35	8.6129	10.2906
317080.jpg	27.4091	15.3089	8.13589	402	62	8.6588	11.0322
323016.jpg	48.3913	39.0319	9.94064	525	49	9.021	12.6879
326025.jpg	111.99	114.007	14.1019	430	50	8.8587	10.9342
326038.jpg	68.5586	67.0869	11.9229	239	29	8.4596	10.6607
326085.jpg	53.269	40.5073	11.333	286	41	8.3844	10.6125
33039.jpg	42.7708	31.8923	10.8011	171	29	8.6564	10.3657
33044.jpg	45.7289	38.9369	11.1518	148	23	8.7341	10.2853
33066.jpg	50.8036	41.5318	11.4264	243	29	9.5346	11.635
334025.jpg	37.4008	32.5005	9.77209	146	25	8.7447	9.5432
335088.jpg	48.9325	34.0423	11.6318	294	38	8.8467	11.6169
335094.jpg	37.9067	34.307	9.7023	237	28	9.1671	12.0014
344010.jpg	59.7561	42.3803	11.8364	514	57	8.594	12.8066
346016.jpg	59.506	45.659	12.4036	297	30	8.555	10.1793
347031.jpg	49.0891	33.2743	11.1394	324	46	8.7989	10.8882
35008.jpg	103.81	82.5156	13.9165	254	39	9.2083	10.4124
35010.jpg	61.3334	45.4794	11.7796	546	54	8.9035	13.1189
35028.jpg	114.451	203.749	12.7605	72	18	8.4397	8.6326
35049.jpg	78.0184	85.1487	11.1203	232	43	8.7833	9.5246
35058.jpg	58.6585	63.2754	11.1973	121	24	8.5613	8.8849
35070.jpg	94.9621	108.4	13.1839	317	36	8.5384	10.0652
35091.jpg	54.4211	32.213	12.3871	457	50	8.4417	11.5205
351093.jpg	140.907	95.6491	17.1195	301	35	9.2824	11.0971
353013.jpg	69.3558	55.6019	12.167	495	74	8.6778	11.578
36046.jpg	87.2272	79.7546	13.1779	249	44	8.5488	9.8755
361010.jpg	70.4623	50.6747	12.6221	209	44	8.8595	9.8028
361084.jpg	83.5165	54.5722	14.1039	355	42	8.5889	10.5796
365025.jpg	45.0383	30.1297	10.6915	347	57	8.5015	11.1479
365072.jpg	53.2042	34.2518	12.0995	390	46	8.9693	12.7229
365073.jpg	67.9224	39.2257	12.4249	1046	110	8.527	19.8268
368016.jpg	107.226	111.462	14.0783	163	34	8.8251	9.5903
368037.jpg	55.2575	29.889	11.7891	723	93	9.4006	15.8966
368078.jpg	67.558	37.9019	13.1615	537	77	8.8033	12.2336
370036.jpg	146.618	171.075	15.5648	327	51	8.4957	9.8504
37073.jpg	90.4015	134.733	11.7677	101	28	8.3932	8.7249
372019.jpg	57.1824	37.6218	11.6217	389	60	8.4324	11.1587
372047.jpg	52.7646	37.144	11.3716	397	44	8.3998	11.5877
374020.jpg	42.186	31.0965	10.8974	212	30	9.1309	10.6841
374067.jpg	72.4909	66.6801	12.4296	238	37	8.5276	9.9371
376001.jpg	49.0414	30.7441	11.3826	480	58	8.8808	12.2088
376020.jpg	59.7089	31.1918	12.3744	761	93	8.8252	15.5039
376043.jpg	66.7077	49.0151	12.043	666	57	8.7181	14.2507
376086.jpg	90.8419	104.192	12.4631	419	50	8.4898	11.3189
38082.jpg	43.3164	34.3987	11.333	199	21	9.7718	10.7048
38092.jpg	48.6564	34.1157	11.3274	325	40	9.1316	11.503
384022.jpg	65.3998	56.211	11.7371	460	55	8.7638	11.854
384089.jpg	44.0463	30.6363	10.7393	418	43	8.9087	11.7443
385022.jpg	64.0834	60.4038	11.8305	215	28	8.7246	10.424
385028.jpg	66.7458	56.5602	12.1446	329	42	8.7632	11.2068
385039.jpg	51.6641	40.7758	10.9493	436	47	9.0748	12.6998
388006.jpg	64.2339	35.5511	12.6178	456	90	9.2439	12.2755
388016.jpg	66.5931	67.4294	11.3826	220	34	10.6645	12.3373
388018.jpg	61.5816	44.8183	11.5202	660	75	10.5261	17.4067
388067.jpg	69.0521	43.4473	11.8283	1104	104	9.42	22.8109
393035.jpg	42.4227	26.6939	9.88818	538	74	9.9118	14.9931
41004.jpg	66.4406	73.7651	11.9275	150	23	10.1113	11.2647
41006.jpg	52.6713	48.8924	11.5556	239	23	10.1226	11.8735
41025.jpg	43.6166	39.0317	10.6624	142	21	9.775	11.0195
41029.jpg	53.338	40.7138	11.5047	230	37	9.7662	11.2311
41033.jpg	48.836	44.3791	11.2598	163	22	9.3057	10.5613
41069.jpg	50.3961	41.5361	11.4019	254	26	9.001	11.4265
41085.jpg	57.2858	45.7414	11.871	211	32	10.1277	11.4782
41096.jpg	71.0276	64.6448	12.6039	200	34	9.3874	10.5221
42012.jpg	35.1757	29.6006	10.3514	115	17	9.9855	11.2401
42044.jpg	32.75	39.1009	8.24458	109	14	9.3179	9.6877
42049.jpg	61.7485	102.617	8.94764	199	33	9.5477	11.0917
42078.jpg	92.2321	85.6522	12.1291	109	18	9.7993	10.0559
43033.jpg	119.1	148.533	15.9016	57	16	9.6739	9.8764
43051.jpg	75.3102	119.073	11.7343	40	17	9.9698	10.14
43070.jpg	124.391	162.534	15.3935	98	20	9.5458	9.7868
43074.jpg	51.0872	48.6883	11.4052	86	20	9.7814	10.07
43083.jpg	69.8023	61.6248	12.4874	139	32	10.0305	10.4945
45000.jpg	79.6952	77.7957	12.0281	436	44	10.2909	12.8347
45077.jpg	62.0184	48.0316	11.8385	354	47	9.4929	11.4073
45096.jpg	91.2842	69.9554	12.5435	118	29	9.5041	9.7802
46076.jpg	63.5498	60.6949	11.6656	250	40	10.0697	11.6203
48017.jpg	73.1035	77.8629	11.4913	194	36	10.1636	11.2518
48025.jpg	51.3838	47.8714	10.9063	226	26	9.6156	11.3337
48055.jpg	60.4411	36.0015	12.624	422	59	9.654	12.3898
49024.jpg	64.2416	61.5857	12.2112	119	26	9.7597	10.3344
5096.jpg	51.7221	42.7945	11.7982	152	24	9.6761	10.2416
51084.jpg	52.4955	35.4606	11.2942	482	59	10.1453	13.9886
54005.jpg	50.104	46.0567	10.7953	165	26	10.0413	11.2688
54082.jpg	51.2919	39.9002	11.6344	170	30	9.8296	10.7296
55067.jpg	25.0254	27.5789	8.1042	44	13	9.3399	9.6355
55073.jpg	70.5708	60.6534	12.626	324	34	9.4735	11.6446
55075.jpg	60.7582	50.9836	11.6503	228	40	9.9648	11.1173
56028.jpg	65.672	51.7093	12.0574	358	47	9.9931	12.6508
58060.jpg	51.2122	44.0098	10.2536	422	61	9.4641	11.8159
59078.jpg	35.3472	24.4491	8.96863	421	63	9.8421	12.3815
60079.jpg	71.0827	89.8403	12.0365	77	15	9.416	9.6228
6046.jpg	74.0585	49.8757	13.5216	242	36	9.8536	11.5498
61034.jpg	76.7157	62.5551	12.108	459	72	9.9812	12.9699
61060.jpg	92.2396	86.1965	13.9029	153	32	9.5412	10.3004
61086.jpg	65.6531	48.5733	12.028	473	54	9.833	14.2647
62096.jpg	51.4758	61.1174	9.7143	201	33	9.8874	11.5041
64061.jpg	48.489	45.794	10.8997	134	24	9.957	11.0236
65010.jpg	61.7591	45.0787	11.6414	585	62	9.7625	14.1388
65019.jpg	86.0285	68.2243	13.035	673	72	9.9274	15.287
65033.jpg	64.1132	43.5369	12.7245	420	48	10.0326	12.3161
65074.jpg	59.7311	43.5654	11.6237	370	57	9.9709	13.2623
65084.jpg	84.6686	75.7886	12.3916	710	80	9.9237	15.5881
65132.jpg	73.2295	55.1208	12.405	546	61	10.1469	14.1936
66039.jpg	69.4897	65.4055	12.0207	200	45	9.8709	10.7601
66053.jpg	55.5803	43.538	11.5339	258	37	9.6336	10.9841
66075.jpg	70.1179	62.8708	12.2693	171	30	9.9936	10.7287
67079.jpg	42.4408	34.1303	10.7324	174	26	10.2356	11.4874
68077.jpg	86.3547	62.2681	13.6179	444	63	10.0157	12.6105
69000.jpg	56.4316	47.9111	11.161	163	41	9.7245	10.7427
69007.jpg	42.7405	29.1261	10.5963	422	45	10.1988	13.8155
69015.jpg	58.3802	44.1239	11.9374	315	42	10.0424	11.8415
69020.jpg	74.471	75.1544	12.5844	223	28	9.635	11.2254
69022.jpg	74.2997	86.6481	12.1205	178	22	10.3176	11.5128
69040.jpg	63.055	64.4512	11.7457	183	24	11.6986	13.1326
70011.jpg	62.4443	72.6955	12.3196	60	12	12.2167	12.4756
70090.jpg	76.9223	87.5151	12.2206	247	24	10.1993	11.5432
71046.jpg	81.5018	116.92	11.6901	165	21	9.6791	10.5366
71076.jpg	101.493	86.1737	13.4375	563	61	9.7536	13.6381
71099.jpg	65.4897	55.3642	12.4296	192	41	10.2473	11.3822
76002.jpg	58.8584	55.1487	11.4128	339	37	9.9509	11.9502
76053.jpg	83.0733	67.0691	14.0458	191	33	9.903	10.9114
77062.jpg	43.2418	30.0792	11.2468	238	32	10.5982	12.4197
78004.jpg	46.9423	34.6198	11.027	241	34	9.7305	12.0667
78019.jpg	59.1999	44.676	11.8994	444	48	9.6897	13.8095
78098.jpg	57.4189	34.5099	12.1093	642	65	10.0975	15.9249
79073.jpg	63.6259	43.5387	12.1513	572	64	9.7108	13.984
80085.jpg	125.425	94.4317	14.8642	337	41	9.7724	11.6475
80090.jpg	108.136	140.224	13.3309	163	37	10.4006	11.2252
80099.jpg	71.8397	137.631	12.0793	16	6	9.9279	9.9698
8023.jpg	75.9251	76.4062	12.9662	166	29	9.5659	10.269
8049.jpg	62.3282	99.4814	9.49782	159	29	8.9751	9.9182
8068.jpg	177.8	299.813	14.3784	186	28	9.8309	10.8532
81066.jpg	118.367	102.598	14.5948	418	71	9.7546	12.3865
81090.jpg	71.7704	47.8307	12.4386	890	89	10.3413	19.69
81095.jpg	63.8729	34.8462	12.98	706	80	9.4473	15.5172
8143.jpg	62.7671	46.5236	12.402	360	41	8.7463	11.2545
85048.jpg	64.7612	43.8144	12.2169	774	64	8.9613	15.6323
86000.jpg	77.6888	46.9728	12.9727	654	94	8.6155	12.7511
86016.jpg	43.1167	40.9427	10.5697	135	20	8.209	9.4824
86068.jpg	68.9819	69.0107	12.4481	201	28	8.7632	9.578
87015.jpg	52.1639	43.9391	11.2891	269	28	8.6059	10.6614
87046.jpg	50.8938	36.5486	11.6302	357	35	8.1352	10.6004
87065.jpg	53.6137	33.2294	12.087	425	49	8.2926	11.2582
89072.jpg	61.4607	56.2056	11.8643	232	32	8.1338	9.1118
90076.jpg	112.114	150.402	13.5489	146	30	8.0927	8.6809
92014.jpg	60.2527	55.047	11.4923	196	32	8.4135	9.5083
92059.jpg	105.726	84.9469	15.4944	125	29	8.647	9.1223
94079.jpg	42.4368	35.6181	10.4683	292	31	8.347	10.2949
94095.jpg	55.8764	58.5616	11.699	124	18	8.2236	8.7448
95006.jpg	73.6432	57.2933	12.3321	624	67	8.1532	11.9678
97010.jpg	46.6281	31.6464	10.5766	466	66	8.7594	12.1361
97017.jpg	43.2383	32.4077	10.2249	360	47	8.7403	11.6358
97033.jpg	39.3042	29.11	9.96003	222	35	8.319	10.514
	68.8566	61.0527	12.0997	338.04	43.546	9.8467	12.4814	2.6347
