# Supplementary material for: Color image segmentation using adaptive hierarchical-histogram thresholding
Source: PLoS One. 2020 Jan 10;15(1):e0226345. doi: 10.1371/journal.pone.0226345 (PMC6953780; doi:10.1371/journal.pone.0226345)
Supplement: S6 File — (XLSX) [file pone.0226345.s006.xlsx]

## Sheet: Sheet1
Algorithm	PRI	BDE	GCE	VOI
Histon((W=10)(Tcolor=20))	0.72361	9.476	0.41158	4.246
Histon((W=10)(Tcolor=70))	0.63756	9.1357	0.30279	2.6513
Roughness-index(W=10)(Tcolor=20)	0.72333	9.4655	0.41292	4.226
Roughness-index(W=10)(Tcolor=70)	0.6396	8.7628	0.30521	2.6578
AHHT((Tgray=15)(Tcolor=30))	0.71937	9.1668	0.43263	3.4961
AHHT((Tgray=15)(Tcolor=70))	0.63414	8.6678	0.29859	2.6386
