# Supplementary material for: Color image segmentation using adaptive hierarchical-histogram thresholding
Source: PLoS One. 2020 Jan 10;15(1):e0226345. doi: 10.1371/journal.pone.0226345 (PMC6953780; doi:10.1371/journal.pone.0226345)
Supplement: S7 File — (XLS) [file pone.0226345.s007.xls]

## Sheet: Sheet1
文件名	FI	FI2	QI	MSE	初分割颜色数	合并后颜色数	初分割耗时	总耗时
100075.jpg	65.3031	6.53031	51.3149	12.3616	276	42	9.1975	10.6372
100080.jpg	47.212	4.7212	53.6619	10.2834	166	20	9.6206	10.6651
100098.jpg	204.184	20.4184	155.713	19.0125	327	43	9.8201	11.8097
101085.jpg	64.0699	6.40868	51.9719	11.6546	539	56	9.378	14.0148
101087.jpg	35.5749	3.5596	20.8108	8.77118	804	76	9.3968	18.2536
102061.jpg	61.501	6.15139	46.8302	12.0055	538	48	9.2279	13.4283
103041.jpg	58.3556	5.83556	58.8385	11.0913	254	26	8.9245	10.8046
103070.jpg	64.5692	6.45692	59.2794	11.9514	244	30	9.059	10.4175
104022.jpg	61.3979	6.13979	68.0242	11.3929	206	22	9.0172	10.1075
105019.jpg	62.299	6.2299	87.9794	11.4654	115	11	9.1732	9.7992
105025.jpg	48.3804	4.83804	30.0659	11.3645	440	49	9.0562	13.3301
105053.jpg	92.5186	9.25186	135.618	11.7311	146	22	9.2793	9.9985
106020.jpg	60.5901	6.05901	72.2206	10.6866	259	27	8.8572	11.0324
106024.jpg	48.0856	4.80856	44.737	11.02	208	21	9.2819	11.585
106025.jpg	41.7671	4.17671	65.8646	7.86049	183	23	8.8199	9.7082
108005.jpg	107.966	10.7977	115.501	12.6309	622	62	9.5802	14.2648
108041.jpg	75.191	7.5199	56.9858	13.1584	305	52	9.0592	11.1556
108070.jpg	167.022	16.7022	154.21	17.8421	199	27	8.9148	9.5882
108073.jpg	93.3	9.33349	100.852	12.4523	343	42	9.3581	11.0931
108082.jpg	53.868	5.3868	55.0247	9.69868	366	37	8.7824	10.7828
109034.jpg	88.2449	8.82449	54.9629	15.1047	249	45	8.8996	10.5955
109053.jpg	71.3671	7.13671	69.828	11.8445	339	32	9.3072	11.5417
112082.jpg	59.4527	5.94599	37.7231	12.4074	438	51	8.9565	12.0615
113009.jpg	132.983	13.2983	187.895	13.4766	237	31	8.9739	10.2324
113016.jpg	96.6391	9.6649	82.965	13.4236	514	76	8.7441	12.222
113044.jpg	67.6173	6.76425	44.3306	12.3951	715	85	8.8544	14.9837
117054.jpg	38.7133	3.87133	31.6364	10.7113	170	20	8.9548	11.2893
118020.jpg	58.5685	5.8578	39.6832	11.7443	428	59	8.8229	12.1326
118035.jpg	78.7574	7.8778	108.205	10.1665	308	42	8.8871	11.1163
119082.jpg	56.938	5.69553	41.4364	11.7109	391	47	8.9778	11.8263
12003.jpg	59.8716	5.98828	37.4055	11.6094	600	94	9.1183	13.8969
12074.jpg	64.3523	6.4371	88.019	9.53601	603	74	9.0058	13.3611
12084.jpg	72.8756	7.28853	53.2036	12.9258	581	51	8.9391	13.0439
122048.jpg	34.5964	3.46055	35.6665	8.06486	372	56	9.0863	11.1984
123074.jpg	39.4336	3.94336	31.4053	10.4389	195	26	9.0431	10.5663
124084.jpg	73.3665	7.33999	63.1011	11.2356	660	70	8.8477	14.32
126007.jpg	73.1553	7.31553	62.6094	13.2182	245	35	9.1469	10.197
126039.jpg	58.9166	5.89166	60.3423	10.8554	213	31	9.1147	10.1664
130026.jpg	75.1084	7.51253	77.0662	12.4085	291	32	8.8921	10.5583
130034.jpg	61.6449	6.16449	54.911	12.074	163	27	9.3711	10.1533
134008.jpg	63.0094	6.30094	87.5048	10.8445	102	15	8.89	9.4293
134035.jpg	57.8777	5.78777	60.9056	11.5365	189	22	8.9974	10.5869
134052.jpg	67.5271	6.75271	72.8143	11.7497	166	23	8.9115	9.7644
135037.jpg	37.7739	3.7781	38.6781	8.66889	272	31	9.5377	11.4825
135069.jpg	70.6447	7.06447	109.908	11.5323	73	10	9.2222	9.5377
138032.jpg	51.8026	5.18026	47.6883	11.4862	145	22	9.0951	10.3825
138078.jpg	52.0428	5.20428	49.7271	10.6036	327	38	9.0444	12.1725
140055.jpg	69.7071	6.97186	47.504	12.9531	342	47	9.1127	10.6708
140075.jpg	42.7343	4.27352	25.0915	10.9513	409	57	9.1661	12.0244
14037.jpg	43.6516	4.36601	38.9295	9.93918	201	27	9.0391	10.2435
143090.jpg	54.3241	5.43241	46.1919	11.2841	269	32	9.6419	11.6175
144067.jpg	78.6062	7.86131	45.4981	13.5483	293	53	8.9086	10.8493
145014.jpg	48.1984	4.82037	29.529	11.3576	519	59	9.1175	14.0217
145053.jpg	56.0404	5.60404	37.5159	12.2146	368	44	9.5078	12.6425
145086.jpg	63.3961	6.34086	44.8011	12.0831	405	57	9.4144	12.4227
147021.jpg	42.7276	4.27377	37.2093	9.32096	373	35	9.0041	11.2244
147062.jpg	218.662	21.8667	141.63	19.1571	481	71	9.2582	12.3924
147091.jpg	50.4596	5.04617	34.6471	11.4298	362	41	9.0759	11.2829
148026.jpg	66.9977	6.70187	49.2206	12.3451	518	69	8.9485	12.6874
148089.jpg	54.9026	5.49026	40.778	11.556	364	42	9.6521	12.2052
15004.jpg	56.3196	5.63301	31.6917	12.0114	756	80	8.9345	15.7309
15088.jpg	73.1062	7.31062	101.747	11.6584	108	17	9.0068	9.9878
151087.jpg	78.2672	7.82699	66.4117	12.3952	409	51	9.6989	12.5876
153077.jpg	48.488	4.8517	40.1038	10.0044	502	61	8.9567	12.0667
153093.jpg	48.2713	4.82824	33.2656	10.4774	607	80	8.8346	13.4744
155060.jpg	62.3226	6.23324	54.2739	11.5926	464	37	8.9814	12.7054
156065.jpg	57.3115	5.73234	35.9352	11.8953	575	62	9.0137	13.1086
156079.jpg	86.7405	8.68414	77.9483	11.9175	676	69	8.9335	13.6
157036.jpg	64.0834	6.40834	65.458	11.462	284	34	9.15	11.095
157055.jpg	62.8684	6.28849	40.7973	11.7773	940	81	8.8865	18.9876
159008.jpg	56.577	5.65809	49.5423	10.9578	325	42	9.4426	11.6315
159029.jpg	50.1526	5.01526	30.191	11.8042	285	54	9.2309	11.1727
159045.jpg	58.8272	5.88362	39.0161	12.0188	479	55	9.0984	12.2338
159091.jpg	55.562	5.55694	32.2543	12.0853	575	63	9.3294	14.5068
160068.jpg	68.1209	6.81209	73.2766	11.9578	167	26	9.294	9.9554
16052.jpg	56.4469	5.64618	50.7619	11.2852	263	29	8.8336	10.2598
16077.jpg	61.7489	6.17489	54.7039	11.4232	438	44	9.3283	12.7238
161062.jpg	78.9598	7.89598	99.923	11.4494	183	29	8.8874	10.5639
163014.jpg	68.0633	6.80689	77.8698	11.3176	299	32	8.8181	10.5964
163062.jpg	79.1026	7.91136	71.0307	12.6664	471	47	8.8118	12.4898
163085.jpg	53.8836	5.38836	45.282	11.7108	202	26	8.8014	10.0853
164074.jpg	72.3399	7.23411	64.1754	12.9386	207	32	9.2302	10.1955
166081.jpg	61.1817	6.11817	52.0283	11.6177	349	38	8.7705	11.1783
167062.jpg	27.4212	2.74212	29.6942	7.32057	83	14	9.5209	9.8227
167083.jpg	288.285	28.8285	232.161	22.8068	185	34	8.9778	9.9736
169012.jpg	93.1605	9.3191	66.3712	13.5892	616	100	9.0465	13.9211
170054.jpg	57.8136	5.78286	35.4171	11.8719	591	71	9.464	15.6088
170057.jpg	74.8641	7.48641	69.8184	12.7349	292	30	8.9499	10.6547
172032.jpg	89.4922	8.95274	129.307	10.4689	549	50	8.7851	13.1029
173036.jpg	65.8471	6.58471	57.9035	11.9564	318	33	9.2687	11.1876
175032.jpg	60.8257	6.08257	44.3828	12.7642	184	31	8.8326	9.6773
175043.jpg	50.9004	5.09102	38.6243	11.4455	299	35	9.0412	11.1966
176019.jpg	84.0499	8.40945	66.3476	12.9486	530	57	8.8796	12.8137
176035.jpg	58.7504	5.87646	39.3565	11.4469	650	74	8.9661	14.4864
176039.jpg	53.2008	5.32008	41.9946	11.5875	266	34	8.9163	10.6547
178054.jpg	41.3655	4.13655	38.9508	10.3735	142	18	8.9326	9.9216
181018.jpg	53.5949	5.36012	61.083	9.26265	361	44	8.9035	11.0705
181079.jpg	74.9791	7.49799	67.872	11.764	408	52	8.9461	12.0105
181091.jpg	69.1549	6.91658	70.8992	10.7896	656	56	9.6903	15.9677
182053.jpg	46.4559	4.64559	39.1891	10.9301	242	32	9.1714	11.0132
183055.jpg	62.9783	6.29783	76.2666	11.2028	148	19	9.0277	10.5076
183087.jpg	39.3392	3.93395	34.2744	10.3947	132	20	9.4636	10.8926
187003.jpg	53.4087	5.34087	43.4043	11.1095	395	39	9.1617	12.0054
187029.jpg	47.6312	4.76405	32.9762	10.9714	499	46	9.0078	12.5121
187039.jpg	65.1927	6.52119	46.884	11.776	478	64	9.231	13.0082
187071.jpg	42.1966	4.22022	29.6763	10.5655	263	37	9.8673	11.9557
187083.jpg	59.8365	5.98365	52.8221	12.0143	264	28	9.1668	10.88
188005.jpg	47.5832	4.75832	36.0062	11.0377	304	38	9.0796	11.1217
188063.jpg	77.4452	7.74452	90.021	11.5568	205	29	9.4878	10.6768
188091.jpg	26.2295	2.62295	27.1407	8.6302	99	12	8.9081	9.5529
189003.jpg	56.1006	5.61321	32.1157	11.5303	1200	102	9.2188	24.5625
189011.jpg	58.2869	5.82869	46.9436	11.9619	375	37	9.3312	12.2584
189080.jpg	60.0796	6.00796	62.8726	11.0693	227	30	9.032	11.8882
19021.jpg	66.0397	6.60426	56.0824	11.5937	433	52	9.2906	11.777
196015.jpg	52.289	5.2289	49.9135	11.0217	220	25	9.1736	10.2629
196073.jpg	127.792	12.7792	233.312	13.4923	35	17	9.1178	9.2422
197017.jpg	86.9316	8.69316	62.8744	14.0813	300	38	9.1783	11.5946
198004.jpg	39.1658	3.91658	27.9051	10.4719	294	30	10.206	13.089
198023.jpg	83.1736	8.31736	72.8085	12.4902	298	59	9.6157	10.996
198054.jpg	66.8071	6.68071	62.79	11.5852	363	41	9.5212	12.2396
20008.jpg	73.4501	7.34528	83.911	11.4055	373	40	9.8687	12.078
202012.jpg	74.9652	7.49787	60.0152	12.2139	510	58	9.5422	13.8149
207056.jpg	74.816	7.4816	115.512	11.2283	128	18	9.1564	9.7481
208001.jpg	81.5575	8.15575	68.6637	12.6449	529	58	9.0102	13.0406
209070.jpg	75.8643	7.58643	59.4479	12.83	439	45	9.5913	12.9636
2092.jpg	53.0806	5.30806	49.7596	10.6465	196	32	9.513	10.7539
210088.jpg	118.863	11.8876	136.058	12.7205	628	63	9.4849	14.447
21077.jpg	63.0181	6.3037	58.3685	10.8459	379	48	9.0392	12.0155
216041.jpg	69.9071	6.99071	69.9931	11.5714	402	39	9.0746	12.5663
216053.jpg	55.9879	5.59917	40.8299	11.4276	370	54	9.49	12.2266
216066.jpg	43.8187	4.38187	33.3522	10.8305	211	31	9.0082	10.4159
216081.jpg	42.1415	4.21487	25.1602	10.4858	586	60	9.4211	14.1739
219090.jpg	65.7468	6.57562	68.7273	11.2384	315	32	9.6134	11.9141
220075.jpg	65.3197	6.53445	44.9246	12.2558	511	68	9.1032	12.8003
22013.jpg	48.8292	4.88342	32.5444	10.634	582	67	8.8882	13.7669
22090.jpg	54.1153	5.41153	65.5047	10.0025	313	37	9.4024	12.0197
22093.jpg	66.7117	6.67145	50.1711	11.9916	638	73	9.1678	14.6162
223061.jpg	40.1055	4.01055	34.1024	10.3654	213	24	8.9604	11.0956
225017.jpg	77.9959	7.79959	63.6861	13.066	229	44	9.4803	10.8221
227040.jpg	43.2798	4.32798	54.3044	10.048	86	13	9.1634	9.6837
227046.jpg	54.8158	5.48158	49.4657	10.9448	218	33	9.1776	10.9648
227092.jpg	39.4064	3.94064	34.7448	10.2868	116	19	9.2747	9.9891
229036.jpg	68.7821	6.87821	63.9258	11.2721	521	55	8.941	14.0744
23025.jpg	67.8939	6.78939	60.2821	12.072	379	41	8.9483	12.5302
23080.jpg	56.9776	5.69785	37.6926	11.8056	339	53	9.0984	12.4723
23084.jpg	53.8985	5.3917	31.6667	11.1815	880	94	9.0562	18.214
231015.jpg	50.3098	5.0317	29.5995	11.5945	548	71	8.8388	13.0803
232038.jpg	55.4116	5.54234	47.9921	11.0528	217	40	9.304	10.3666
236017.jpg	71.4532	7.14532	71.3754	12.2231	264	27	9.1991	10.899
236037.jpg	73.4871	7.34871	63.3024	12.5328	316	41	9.3568	11.311
238011.jpg	29.6133	2.96133	47.107	7.77668	48	10	9.5725	9.7274
239007.jpg	53.4962	5.35015	37.4541	10.9499	634	69	9.1733	15.4809
239096.jpg	67.7871	6.78031	41.2716	12.5287	734	101	9.1034	16.0765
24004.jpg	65.2681	6.52681	42.1464	13.0245	335	42	9.2147	11.8534
24063.jpg	36.8552	3.68612	32.0122	9.23201	228	31	9.4647	12.1013
24077.jpg	78.8028	7.88735	66.9863	11.6865	1178	77	9.0432	24.5121
241004.jpg	40.608	4.06104	37.2658	9.13577	291	33	9.1878	11.7068
241048.jpg	44.858	4.4858	24.6222	11.2818	460	54	9.0332	12.9281
242078.jpg	45.1087	4.51087	30.0796	10.922	461	49	9.4822	13.4746
245051.jpg	46.7367	4.6748	41.1347	10.0075	467	44	9.1993	13.0768
246016.jpg	61.5229	6.15229	40.9483	12.0495	590	65	9.2574	14.2022
246053.jpg	87.2133	8.72133	96.0523	11.9827	348	41	9.2775	11.2297
247085.jpg	84.2893	8.42947	84.5528	12.482	330	45	8.8748	11.1771
249061.jpg	51.9142	5.19142	47.8969	10.6556	336	37	9.338	11.7311
249087.jpg	67.7186	6.77212	48.2055	12.5522	548	58	9.5937	14.0959
25098.jpg	69.204	6.92178	41.3046	12.3892	795	103	9.0384	16.8207
253027.jpg	58.9216	5.89216	61.2329	11.3654	182	23	9.0254	10.1863
253036.jpg	52.1604	5.21604	46.6051	11.1544	158	25	9.1848	10.5399
253055.jpg	47.4636	4.74636	40.4117	10.7752	196	27	9.3099	10.6869
254033.jpg	46.3021	4.6308	35.0001	11.3863	229	30	9.0687	10.5756
254054.jpg	49.0928	4.90928	32.7208	11.8855	369	37	9.3434	12.144
260058.jpg	54.7098	5.47098	52.5412	11.2279	205	26	9.1166	10.5853
260081.jpg	53.6669	5.36669	49.9643	10.863	212	37	8.9049	10.1261
26031.jpg	1270.06	127.006	1661.14	35.6774	81	16	9.1074	9.4341
268002.jpg	67.2332	6.72332	64.5352	11.8254	223	35	9.1034	11.1244
27059.jpg	74.3052	7.43101	63.4248	11.9785	503	50	8.9803	13.3545
271008.jpg	54.1205	5.41205	51.0369	10.7717	345	32	9.003	12.3045
271031.jpg	44.2017	4.42017	43.7018	10.9073	99	16	9.7294	11.0126
271035.jpg	59.2339	5.92339	51.0536	11.5671	278	35	9.0233	11.4219
274007.jpg	62.4957	6.24957	46.2009	12.1266	377	50	9.5236	12.0693
277095.jpg	49.779	4.9779	35.682	11.4795	213	33	9.2913	10.4559
28075.jpg	80.1695	8.01695	77.8931	13.2692	163	26	9.0298	9.9958
28096.jpg	82.3745	8.23745	105.886	12.0444	175	21	9.2121	10.0517
285036.jpg	52.0431	5.20599	42.2383	10.2113	621	55	9.1389	13.4905
285079.jpg	92.0039	9.20625	98.6635	11.3848	914	75	9.086	17.8186
286092.jpg	54.1326	5.41326	52.7092	10.7503	367	32	9.4043	12.5651
291000.jpg	169.896	16.9904	108.665	19.3986	401	67	9.4255	12.0394
292066.jpg	77.7736	7.77795	91.9417	11.0775	297	34	9.0213	10.8797
293029.jpg	57.6873	5.76873	52.5641	11.8079	227	25	9.1983	10.9121
295087.jpg	52.4714	5.24871	31.4139	11.6706	575	60	9.216	13.5464
296007.jpg	67.6586	6.76648	79.1729	11.3528	155	29	8.9798	9.7775
296059.jpg	61.9815	6.19815	59.6899	11.3002	242	35	9.3448	10.9494
299086.jpg	51.7974	5.17974	50.5876	11.0324	213	23	8.9221	9.7802
299091.jpg	41.6913	4.16913	31.8687	10.5222	263	31	9.1728	10.8959
300091.jpg	81.0355	8.10355	93.245	11.2721	566	51	8.9019	12.8959
301007.jpg	45.1315	4.51344	38.3221	10.1756	223	45	9.2456	10.2951
302003.jpg	62.0051	6.20072	53.2116	11.3557	380	47	9.7589	13.1027
302008.jpg	28.5213	2.85217	32.4858	7.6849	317	42	9.451	11.395
304034.jpg	70.5271	7.05271	51.7759	12.7365	459	53	8.9875	12.0851
304074.jpg	55.89	5.589	49.5387	11.3842	255	31	9.5101	12.0414
306005.jpg	62.172	6.21828	48.8452	11.211	798	68	8.9656	16.2341
309004.jpg	249.853	24.9853	250.202	22.4332	135	28	9.113	9.875
3096.jpg	61.4019	6.14019	105.896	9.34465	84	14	9.5933	10.5389
310007.jpg	84.9126	8.49216	121.517	10.6811	436	43	9.0813	12.6316
311068.jpg	69.4986	6.95225	59.2712	12.3316	163	38	9.2292	9.9675
311081.jpg	52.7453	5.27453	44.063	11.648	248	25	9.3977	11.2792
314016.jpg	42.4946	4.24946	43.1037	10.4145	123	18	8.9417	10.8186
317080.jpg	28.3385	2.83393	16.036	8.14574	560	59	9.0567	12.9256
323016.jpg	52.1796	5.22013	44.5151	9.50408	625	54	9.2042	14.9179
326038.jpg	64.4677	6.44677	49.5271	13.0949	149	26	9.04	9.9621
33039.jpg	52.4614	5.24614	42.1558	11.7007	160	27	9.0202	10.681
33066.jpg	51.0853	5.10853	40.0127	11.3683	259	32	8.8964	11.1503
35008.jpg	55.1451	5.51451	44.4517	11.2031	417	40	9.3608	12.0676
35010.jpg	69.2027	6.92273	53.1504	11.8679	435	56	9.3923	12.6574
35058.jpg	42.2861	4.22861	39.8919	10.1753	201	21	8.9267	9.6381
35070.jpg	95.3924	9.54386	107.404	12.3576	343	38	9.3783	11.2026
35091.jpg	68.6582	6.86582	44.67	13.3491	314	49	9.1457	11.2065
351093.jpg	172.532	17.2532	132.212	19.0644	174	26	9.4741	10.4352
353013.jpg	81.0845	8.11139	83.7665	11.5352	759	74	9.2451	16.5564
361010.jpg	67.4489	6.74554	57.1219	11.958	260	42	9.4272	10.8259
361084.jpg	63.3812	6.33932	46.5545	12.2628	345	49	9.0923	11.3464
365025.jpg	44.6533	4.46604	30.3303	10.5276	406	51	9.4602	13.0484
365073.jpg	161.947	16.1966	84.2482	18.1022	564	82	9.2412	13.4573
368016.jpg	87.0926	8.70926	101.808	12.0624	264	40	9.1957	10.7246
368078.jpg	67.9088	6.79341	39.3375	12.7501	706	82	9.6368	15.6196
370036.jpg	72.5308	7.25416	68.3503	11.6575	865	56	9.1016	17.7384
37073.jpg	84.7602	8.47602	135.8	10.7394	202	34	9.0861	10.0124
372047.jpg	53.9915	5.40014	40.8948	11.0719	361	46	9.2051	12.1737
374020.jpg	49.4784	4.94784	38.964	11.5819	207	29	9.0221	10.5331
374067.jpg	58.4736	5.84744	49.4915	11.2429	295	38	9.0382	11.4287
376001.jpg	56.9793	5.69807	36.5913	12.1553	498	56	9.0931	13.6832
376020.jpg	73.4641	7.34713	46.3575	12.5601	892	94	8.9893	18.5879
376043.jpg	68.7085	6.8721	50.4644	12.2194	577	64	9.5305	14.6564
38082.jpg	49.7715	4.97715	40.739	12.0135	207	21	8.9738	10.1686
38092.jpg	58.0936	5.80936	38.5083	12.2199	299	42	9.158	11.4991
385028.jpg	57.3979	5.74014	42.9391	11.607	412	47	9.548	13.1741
385039.jpg	51.4737	5.14737	34.8267	11.4086	316	51	9.1307	11.2885
388016.jpg	66.1644	6.61644	62.7441	11.4154	292	36	9.025	12.4297
41004.jpg	66.6808	6.66808	75.4733	11.3703	174	25	9.5815	10.9328
41025.jpg	47.1079	4.71084	44.7933	10.8247	136	21	8.8749	10.0198
41033.jpg	60.0732	6.00732	65.5766	10.8552	173	24	9.0042	10.4769
41069.jpg	44.6204	4.46204	34.5656	10.9308	222	29	9.3091	11.4586
42012.jpg	37.6458	3.76458	36.0515	9.92239	135	18	9.189	10.6588
42044.jpg	43.9502	4.39502	43.9648	8.83778	94	21	9.1729	9.4502
42049.jpg	49.2636	4.92636	74.219	8.51718	299	32	9.0271	11.8119
42078.jpg	27.1993	2.72033	33.2078	6.64635	254	34	8.8597	10.0234
43070.jpg	147.24	14.726	251.165	13.0501	278	27	8.9126	10.3007
43074.jpg	55.6677	5.56842	54.2604	11.6158	144	21	9.0593	9.5973
43083.jpg	67.0233	6.70241	60.8555	12.5751	188	27	8.9484	9.6466
45077.jpg	63.2219	6.32314	47.6631	12.0524	378	46	9.3174	11.275
45096.jpg	64.5411	6.45812	82.7651	9.25657	587	55	9.0636	12.7675
46076.jpg	64.5571	6.45571	61.3289	11.5389	284	41	9.5855	11.6063
48055.jpg	71.419	7.14329	47.3346	13.2938	494	55	9.583	13.4848
54005.jpg	35.2871	3.52871	30.0572	9.74733	164	23	9.4397	10.652
54082.jpg	50.7924	5.0797	41.502	11.3679	193	31	8.9667	10.0469
55067.jpg	26.5835	2.65835	29.3251	8.26491	78	13	9.0973	10.1565
55073.jpg	66.9192	6.69192	59.9062	12.1702	277	34	9.0067	10.7573
55075.jpg	62.6417	6.26417	60.0841	10.7402	365	41	9.1351	11.8639
56028.jpg	64.4169	6.44169	45.2688	12.3692	360	47	9.2931	12.2377
58060.jpg	352.696	35.2696	299.219	20.9338	133	28	9.2708	9.6345
59078.jpg	49.2906	4.92977	49.1076	9.33728	473	65	9.1524	12.1487
60079.jpg	64.0207	6.40453	85.4659	10.987	152	16	8.9412	9.5923
61060.jpg	57.9902	5.80076	60.1669	11.0739	321	31	10.0548	13.0156
61086.jpg	54.674	5.4674	37.7137	11.5499	383	56	9.1907	12.2828
62096.jpg	73.9546	7.39585	69.3285	11.6901	206	36	9.1779	10.4685
65010.jpg	64.427	6.44408	48.7298	11.6208	594	62	9.6254	14.1739
65019.jpg	62.7421	6.2799	48.2353	11.0347	759	93	8.9735	16.1704
65033.jpg	66.5582	6.65646	48.8053	12.187	468	59	9.0525	11.9442
65074.jpg	50.4518	5.04518	32.998	11.1532	425	61	9.1872	12.6728
65132.jpg	71.4694	7.14755	52.1075	12.4946	584	55	8.9526	13.8397
66039.jpg	73.9916	7.40243	71.0138	11.1534	263	57	9.1132	10.6044
66053.jpg	59.6688	5.96688	50.8002	11.6197	261	35	9.0551	10.5993
66075.jpg	66.4422	6.64422	69.9928	11.3329	307	31	9.329	11.3977
67079.jpg	41.0257	4.10257	34.4802	10.5863	165	24	9.002	10.042
68077.jpg	68.8886	6.89234	48.5195	12.074	680	66	9.1032	14.4816
69015.jpg	48.1644	4.81691	35.2557	10.7636	405	40	9.3264	12.0752
69020.jpg	78.9473	7.89473	83.6234	12.149	233	32	9.4842	11.3767
69040.jpg	68.8608	6.88807	75.1076	11.5821	206	26	8.9626	10.2725
71046.jpg	41.0612	4.10612	48.1443	9.66715	199	18	8.9386	9.9888
76002.jpg	56.1864	5.61864	46.6753	11.0029	310	46	8.9677	10.7819
76053.jpg	65.2972	6.52972	51.0414	12.2729	347	35	9.774	11.956
78004.jpg	43.3459	4.33459	32.3301	10.7037	217	33	9.03	11.1534
78019.jpg	52.477	5.25044	38.4564	10.9308	432	56	9.2799	12.8813
80099.jpg	81.4104	8.14104	162.997	9.90382	71	16	9.5635	10.0127
8023.jpg	70.4062	7.04153	64.8283	11.8407	306	38	9.0768	11.0104
8049.jpg	63.7974	6.37974	102.406	9.85594	182	24	9.1541	10.3069
8143.jpg	71.9874	7.19874	55.3054	13.0431	304	42	9.0213	11.4524
85048.jpg	54.422	5.44326	32.8343	11.8323	818	65	9.2393	17.9803
86000.jpg	67.867	6.78843	48.027	11.621	841	90	8.8359	16.446
86016.jpg	56.5442	5.65442	52.0943	12.104	112	21	9.6716	10.7907
86068.jpg	54.7921	5.47921	47.3996	11.9942	199	25	8.9735	9.9274
87046.jpg	52.8984	5.28984	42.2163	11.707	325	30	9.2515	12.0244
87065.jpg	59.358	5.9358	39.5008	12.196	397	52	9.4536	12.4362
89072.jpg	60.9373	6.09373	56.5643	11.6944	307	32	9.1273	10.919
90076.jpg	69.8572	6.98828	92.6288	10.1543	338	37	9.2843	11.7792
92059.jpg	77.4008	7.74418	74.7586	12.1734	323	31	9.3927	11.2932
94079.jpg	52.2034	5.22034	44.1245	11.2047	294	34	9.126	11.4431
95006.jpg	82.2533	8.22622	69.8125	12.9892	391	58	8.9593	10.9775
97017.jpg	53.0926	5.31059	44.387	10.7976	429	45	9.0568	13.4128
97033.jpg	53.1252	5.31252	45.0255	11.0997	220	33	9.2282	11.6345
	70.1909	7.01977	65.7248	11.6998	355.36	42.3933	9.17633	11.9466	2.7703
