# Supplementary material for: Color image segmentation using adaptive hierarchical-histogram thresholding
Source: PLoS One. 2020 Jan 10;15(1):e0226345. doi: 10.1371/journal.pone.0226345 (PMC6953780; doi:10.1371/journal.pone.0226345)
Supplement: S8 File — (XLS) [file pone.0226345.s008.xls]

## Sheet: Sheet1
Image	FI	QI	MSE	Initial segmentation (color number)	After merging (color number)	Initial segmentation (execution time)	Total execution time
100007.jpg	46.1525	52.9135	10.1755	156	21	8.4226	10.4828
100039.jpg	175.281	114.647	18.3152	423	48	8.3147	10.7736
100075.jpg	65.3031	51.3149	12.3616	276	42	8.1332	9.4553
100080.jpg	47.212	53.6619	10.2834	166	20	8.0894	9.0094
100098.jpg	204.184	155.713	19.0125	327	43	8.2814	10.0943
100099.jpg	58.0526	51.0113	11.5447	276	30	8.077	9.7854
10081.jpg	51.297	46.7374	10.3104	363	44	8.2427	11.3116
101027.jpg	154.959	97.5356	17.9321	238	35	8.1183	9.0691
101084.jpg	63.0566	39.925	11.6364	875	97	8.4516	16.3612
101085.jpg	64.0699	51.9719	11.6546	539	56	8.1083	12.1564
101087.jpg	35.5749	20.8108	8.77118	804	76	8.6998	16.6549
102061.jpg	61.501	46.8302	12.0055	538	48	8.5981	12.3421
102062.jpg	155.544	90.294	18.0945	516	67	8.0869	11.1873
103006.jpg	51.1694	40.8575	11.6122	371	31	8.1123	10.8018
103029.jpg	90.7401	110.639	11.6304	316	36	8.1139	9.5356
103041.jpg	58.3556	58.8385	11.0913	254	26	8.1375	9.8978
103070.jpg	64.5692	59.2794	11.9514	244	30	8.1485	9.3432
103078.jpg	50.709	37.6125	11.1869	388	39	8.0984	10.8978
104010.jpg	74.7211	62.561	12.367	445	49	8.0974	11.1626
104022.jpg	61.3979	68.0242	11.3929	206	22	8.2403	9.2898
104055.jpg	57.0743	41.5095	11.6463	390	47	8.0736	10.2876
105019.jpg	62.299	87.9794	11.4654	115	11	8.0887	8.6885
105025.jpg	48.3804	30.0659	11.3645	440	49	8.2842	12.3878
105027.jpg	70.6589	94.3823	11.3172	167	19	8.0143	9.598
105053.jpg	92.5186	135.618	11.7311	146	22	8.2476	8.9041
106005.jpg	62.2626	62.4109	10.7728	274	36	8.112	10.0551
106020.jpg	60.5901	72.2206	10.6866	259	27	8.5524	10.5503
106024.jpg	48.0856	44.737	11.02	208	21	8.4589	10.6219
106025.jpg	41.7671	65.8646	7.86049	183	23	8.4842	9.3426
106047.jpg	52.0135	46.3022	10.8135	320	31	8.3107	10.3459
107014.jpg	51.8183	38.9235	11.4361	361	37	8.0862	10.7306
107045.jpg	51.677	40.1753	11.8102	201	28	8.1311	9.1892
107072.jpg	53.9392	41.0844	11.8925	309	34	8.085	10.1747
108004.jpg	91.2779	75.4097	13.9323	310	47	8.0764	9.5753
108005.jpg	107.966	115.501	12.6309	622	62	8.2501	12.5258
108036.jpg	77.0458	70.9373	12.75	315	37	8.0701	9.8116
108041.jpg	75.191	56.9858	13.1584	305	52	8.4793	10.4527
108069.jpg	68.5501	63.2536	12.2077	304	35	8.1323	9.8265
108070.jpg	167.022	154.21	17.8421	199	27	8.4273	9.0776
108073.jpg	93.3	100.852	12.4523	343	42	8.3686	10.0008
108082.jpg	53.868	55.0247	9.69868	366	37	8.0698	9.9431
109034.jpg	88.2449	54.9629	15.1047	249	45	8.4444	10.0625
109053.jpg	71.3671	69.828	11.8445	339	32	8.0752	9.9873
109055.jpg	70.6386	68.0181	12.6146	314	28	8.0646	9.5463
112056.jpg	64.2773	67.5675	11.5953	188	23	8.2012	9.5067
112082.jpg	59.4527	37.7231	12.4074	438	51	8.5927	11.4879
112090.jpg	58.9167	40.8193	12.4446	325	41	8.0428	10.3991
113009.jpg	132.983	187.895	13.4766	237	31	8.1002	9.294
113016.jpg	96.6391	82.965	13.4236	514	76	8.0666	11.3083
113044.jpg	67.6173	44.3306	12.3951	715	85	8.0972	13.7526
117025.jpg	59.4808	49.0672	12.7334	105	23	8.1179	9.0473
117054.jpg	38.7133	31.6364	10.7113	170	20	8.0455	10.2907
118015.jpg	60.3951	42.7578	11.6826	623	66	8.2475	12.8732
118020.jpg	58.5685	39.6832	11.7443	428	59	8.1417	11.0285
118031.jpg	49.7553	30.8232	11.4182	398	54	8.059	11.3812
118035.jpg	78.7574	108.205	10.1665	308	42	8.186	10.3017
118072.jpg	46.3092	39.9043	11.1113	183	22	8.0774	9.0842
119082.jpg	56.938	41.4364	11.7109	391	47	8.2083	10.8437
120003.jpg	42.2639	35.1898	10.3845	214	27	8.38	10.6309
12003.jpg	59.8716	37.4055	11.6094	600	94	8.2707	12.3927
120093.jpg	73.0279	61.9126	12.3229	325	59	8.298	9.9594
12074.jpg	64.3523	88.019	9.53601	603	74	8.1099	11.9502
12084.jpg	72.8756	53.2036	12.9258	581	51	8.1287	11.9316
122048.jpg	34.5964	35.6665	8.06486	372	56	8.4697	10.4046
123057.jpg	48.6907	36.7545	11.2954	221	32	8.0208	9.3944
123074.jpg	39.4336	31.4053	10.4389	195	26	8.3642	9.8207
124084.jpg	73.3665	63.1011	11.2356	660	70	8.0828	13.1075
126007.jpg	73.1553	62.6094	13.2182	245	35	8.3961	9.3871
126039.jpg	58.9166	60.3423	10.8554	213	31	8.0604	9.0662
128035.jpg	51.1268	31.9645	11.542	553	53	8.2865	12.5192
130014.jpg	88.5883	98.1506	12.3215	266	34	8.0498	9.4976
130026.jpg	75.1084	77.0662	12.4085	291	32	8.196	9.7324
130034.jpg	61.6449	54.911	12.074	163	27	8.1867	8.9141
130066.jpg	55.0955	48.0381	11.6412	213	27	8.2889	9.9098
134008.jpg	63.0094	87.5048	10.8445	102	15	8.0004	8.5088
134035.jpg	57.8777	60.9056	11.5365	189	22	8.059	9.4973
134049.jpg	149.03	127.848	17.5246	226	36	8.0841	9.2292
134052.jpg	67.5271	72.8143	11.7497	166	23	8.1628	8.9758
134067.jpg	188.634	140.369	19.7745	269	42	8.3341	9.7047
135037.jpg	37.7739	38.6781	8.66889	272	31	8.6675	10.4914
135069.jpg	70.6447	109.908	11.5323	73	10	8.0533	8.346
138032.jpg	51.8026	47.6883	11.4862	145	22	8.0412	9.2365
138078.jpg	52.0428	49.7271	10.6036	327	38	8.2407	11.1705
140006.jpg	36.2375	25.1695	10.2835	289	34	8.0355	10.399
140055.jpg	69.7071	47.504	12.9531	342	47	8.0827	9.4781
140075.jpg	42.7343	25.0915	10.9513	409	57	8.088	10.58
140088.jpg	43.4628	37.6293	9.82672	309	39	8.1648	9.8968
14037.jpg	43.6516	38.9295	9.93918	201	27	8.2345	9.3436
14085.jpg	66.6963	49.0522	11.988	518	55	7.9944	11.591
14092.jpg	52.7601	39.6052	11.461	292	40	8.1969	10.7608
141012.jpg	51.6199	35.221	11.5201	275	41	8.0391	9.5659
141048.jpg	53.1017	44.4698	11.2958	237	32	8.1658	9.2037
143090.jpg	54.3241	46.1919	11.2841	269	32	8.153	10.0091
144067.jpg	78.6062	45.4981	13.5483	293	53	8.5935	10.4818
145014.jpg	48.1984	29.529	11.3576	519	59	8.3411	12.9486
145053.jpg	56.0404	37.5159	12.2146	368	44	8.2963	11.3129
145059.jpg	55.7429	36.5665	11.3743	619	75	8.5441	14.096
145079.jpg	59.0541	44.9318	11.7538	443	48	8.7321	11.6399
145086.jpg	63.3961	44.8011	12.0831	405	57	8.5512	11.3661
146074.jpg	84.1029	101.274	11.5856	294	47	8.6344	11.01
147021.jpg	42.7276	37.2093	9.32096	373	35	8.3354	10.4473
147062.jpg	218.662	141.63	19.1571	481	71	8.5375	11.521
147077.jpg	68.7949	48.2207	12.0527	883	74	8.5912	16.9688
147080.jpg	52.4528	28.5743	11.6321	925	91	8.4576	18.4462
147091.jpg	50.4596	34.6471	11.4298	362	41	8.4895	10.585
148026.jpg	66.9977	49.2206	12.3451	518	69	8.3735	11.967
148089.jpg	54.9026	40.778	11.556	364	42	8.3211	10.8405
15004.jpg	56.3196	31.6917	12.0114	756	80	8.4375	14.8291
15011.jpg	62.1896	44.1365	11.5585	592	65	8.5845	13.4593
15062.jpg	79.3496	51.7976	13.4965	434	59	8.7418	11.9175
15088.jpg	73.1062	101.747	11.6584	108	17	8.3564	9.3216
151087.jpg	78.2672	66.4117	12.3952	409	51	8.3542	11.136
153077.jpg	48.488	40.1038	10.0044	502	61	8.3566	11.3008
153093.jpg	48.2713	33.2656	10.4774	607	80	8.4032	12.9331
155060.jpg	62.3226	54.2739	11.5926	464	37	8.6575	12.255
156054.jpg	70.4284	55.6282	12.0054	708	78	8.8188	13.7984
156065.jpg	57.3115	35.9352	11.8953	575	62	8.5494	12.516
156079.jpg	86.7405	77.9483	11.9175	676	69	8.6108	13.0311
157032.jpg	58.4927	41.2649	11.3007	703	70	8.5033	13.8226
157036.jpg	64.0834	65.458	11.462	284	34	8.4527	10.367
157055.jpg	62.8684	40.7973	11.7773	940	81	8.38	17.8746
157087.jpg	52.279	27.95	11.3706	931	110	8.5832	17.1559
159002.jpg	40.3774	28.5263	9.43555	494	50	8.7914	12.2593
159008.jpg	56.577	49.5423	10.9578	325	42	8.3792	10.5161
159022.jpg	71.8383	69.4398	12.2185	101	24	8.3551	8.6527
159029.jpg	50.1526	30.191	11.8042	285	54	8.5417	10.4468
159045.jpg	58.8272	39.0161	12.0188	479	55	8.5683	11.5168
159091.jpg	55.562	32.2543	12.0853	575	63	8.7128	13.7257
160006.jpg	63.2483	61.5996	11.1983	403	39	8.3978	11.619
16004.jpg	82.158	54.6342	12.7359	1413	124	8.6107	27.4352
160067.jpg	86.7605	111.74	11.6264	239	37	8.5821	9.7863
160068.jpg	68.1209	73.2766	11.9578	167	26	8.6753	9.3124
16052.jpg	56.4469	50.7619	11.2852	263	29	8.4836	9.851
16068.jpg	65.3882	72.241	11.2251	160	29	8.7318	9.6755
16077.jpg	61.7489	54.7039	11.4232	438	44	8.4238	11.6131
161045.jpg	36.4524	38.9533	9.96742	79	13	8.4259	8.8243
161062.jpg	78.9598	99.923	11.4494	183	29	8.4107	10.0616
163004.jpg	71.8217	77.2417	11.1585	486	73	8.2735	11.0895
163014.jpg	68.0633	77.8698	11.3176	299	32	8.2937	9.9901
163062.jpg	79.1026	71.0307	12.6664	471	47	8.3208	11.8566
163085.jpg	53.8836	45.282	11.7108	202	26	8.4345	9.6915
163096.jpg	43.879	35.6681	11.0524	219	23	8.4391	9.8981
164046.jpg	45.2794	57.2505	11.2287	96	8	8.4833	9.2768
164074.jpg	72.3399	64.1754	12.9386	207	32	8.5127	9.4644
166081.jpg	61.1817	52.0283	11.6177	349	38	8.3402	10.6539
167062.jpg	27.4212	29.6942	7.32057	83	14	8.6001	8.8948
167083.jpg	288.285	232.161	22.8068	185	34	8.5489	9.5271
168084.jpg	47.2101	39.0892	11.0507	169	28	8.5438	10.0379
169012.jpg	93.1605	66.3712	13.5892	616	100	8.2795	12.992
170054.jpg	57.8136	35.4171	11.8719	591	71	8.7173	14.7175
170057.jpg	74.8641	69.8184	12.7349	292	30	8.2755	9.9411
17067.jpg	35.7308	29.7519	10.3882	142	17	8.4715	9.7515
172032.jpg	89.4922	129.307	10.4689	549	50	8.3254	12.5045
173036.jpg	65.8471	57.9035	11.9564	318	33	8.5028	10.3488
175032.jpg	60.8257	44.3828	12.7642	184	31	8.2729	9.0892
175043.jpg	50.9004	38.6243	11.4455	299	35	8.4484	10.4814
175083.jpg	77.5398	56.4555	13.5438	417	54	8.4555	10.9972
176019.jpg	84.0499	66.3476	12.9486	530	57	8.5004	12.2813
176035.jpg	58.7504	39.3565	11.4469	650	74	8.4914	13.6745
176039.jpg	53.2008	41.9946	11.5875	266	34	8.3835	10.0557
176051.jpg	53.9341	39.5658	11.6185	331	44	8.5628	10.7207
178054.jpg	41.3655	38.9508	10.3735	142	18	8.4552	9.3579
179084.jpg	39.1659	31.2342	9.70432	366	40	8.4566	11.5168
181018.jpg	53.5949	61.083	9.26265	361	44	8.8404	10.7897
181021.jpg	77.31	106.94	10.3979	321	35	8.9196	12.3984
181079.jpg	74.9791	67.872	11.764	408	52	8.62	11.5046
181091.jpg	69.1549	70.8992	10.7896	656	56	8.5296	14.1628
182053.jpg	46.4559	39.1891	10.9301	242	32	8.3254	10.0619
183055.jpg	62.9783	76.2666	11.2028	148	19	8.3843	9.8068
183066.jpg	50.6793	40.6728	11.294	238	33	8.4254	10.9229
183087.jpg	39.3392	34.2744	10.3947	132	20	8.3888	9.7277
185092.jpg	56.954	51.8212	10.979	294	34	8.5017	9.7535
187003.jpg	53.4087	43.4043	11.1095	395	39	8.7698	11.3879
187029.jpg	47.6312	32.9762	10.9714	499	46	8.5076	11.8661
187039.jpg	65.1927	46.884	11.776	478	64	8.5565	12.0185
187058.jpg	145.397	92.4944	17.4383	196	51	8.3036	9.1581
187071.jpg	42.1966	29.6763	10.5655	263	37	8.396	10.3819
187083.jpg	59.8365	52.8221	12.0143	264	28	8.4182	10.0392
187099.jpg	136.25	108.877	15.7096	240	30	8.3095	9.4046
188005.jpg	47.5832	36.0062	11.0377	304	38	8.5413	10.4595
188025.jpg	63.9037	53.3736	11.6794	427	45	8.3468	11.2281
188063.jpg	77.4452	90.021	11.5568	205	29	8.6855	9.8438
188091.jpg	26.2295	27.1407	8.6302	99	12	8.7218	9.3372
189003.jpg	56.1006	32.1157	11.5303	1200	102	8.3895	22.8374
189006.jpg	53.7385	39.665	10.7406	499	63	8.4019	11.7239
189011.jpg	58.2869	46.9436	11.9619	375	37	8.5551	11.3469
189013.jpg	55.5319	54.6265	11.7189	232	21	8.3732	10.4378
189029.jpg	34.6271	28.5056	8.61597	482	66	8.6644	12.2529
189080.jpg	60.0796	62.8726	11.0693	227	30	8.3641	11.0575
189096.jpg	67.8511	44.7789	11.981	786	86	8.3044	14.9946
19021.jpg	66.0397	56.0824	11.5937	433	52	8.2598	10.5798
196015.jpg	52.289	49.9135	11.0217	220	25	8.406	9.4178
196027.jpg	64.0669	65.91	10.8428	307	34	8.6413	10.8934
196040.jpg	122.875	83.7907	16.5183	287	32	8.4236	9.7779
196062.jpg	39.3419	32.7896	10.8164	145	18	8.7543	9.744
196073.jpg	127.792	233.312	13.4923	35	17	8.362	8.4796
196088.jpg	46.0801	33.2461	11.0018	252	38	8.3261	9.6218
197017.jpg	86.9316	62.8744	14.0813	300	38	8.2768	10.5463
198004.jpg	39.1658	27.9051	10.4719	294	30	8.7718	11.4365
198023.jpg	83.1736	72.8085	12.4902	298	59	8.613	9.9145
198054.jpg	66.8071	62.79	11.5852	363	41	8.4758	11.0071
198087.jpg	42.3126	35.936	10.097	260	32	8.7448	11.3054
20008.jpg	73.4501	83.911	11.4055	373	40	8.2878	10.1961
20069.jpg	71.7938	59.029	11.6177	629	70	8.4571	13.7228
201080.jpg	72.4287	68.698	11.0275	590	69	8.3617	13.163
2018.jpg	44.5151	33.8841	10.5307	306	43	8.5877	11.5672
202000.jpg	61.2833	52.3289	11.3771	355	42	8.3366	10.8427
202012.jpg	74.9652	60.0152	12.2139	510	58	8.6452	12.4499
206062.jpg	53.0645	38.6316	11.1639	466	51	8.4428	12.2515
206097.jpg	52.798	40.0427	11.3272	498	38	8.4071	12.772
207038.jpg	96.3291	96.1284	12.1301	655	56	8.3758	12.9974
207049.jpg	69.2043	64.0886	12.2953	198	29	8.4901	9.559
207056.jpg	74.816	115.512	11.2283	128	18	8.6945	9.2525
208001.jpg	81.5575	68.6637	12.6449	529	58	8.1986	11.424
208078.jpg	68.0416	57.7926	12.369	323	37	8.6421	10.765
209021.jpg	59.9889	57.0551	12.0027	239	21	8.1155	9.3612
209070.jpg	75.8643	59.4479	12.83	439	45	8.132	11.0618
2092.jpg	53.0806	49.7596	10.6465	196	32	8.1678	9.2993
210088.jpg	118.863	136.058	12.7205	628	63	8.1714	12.667
21077.jpg	63.0181	58.3685	10.8459	379	48	8.7584	11.5517
216041.jpg	69.9071	69.9931	11.5714	402	39	8.1251	11.3927
216053.jpg	55.9879	40.8299	11.4276	370	54	8.1594	10.7019
216066.jpg	43.8187	33.3522	10.8305	211	31	8.1083	9.4042
216081.jpg	42.1415	25.1602	10.4858	586	60	8.1583	12.5641
217013.jpg	52.1462	82.3484	7.93392	548	54	8.0987	11.1792
217090.jpg	53.9243	40.4172	11.6498	499	36	8.0669	12.028
219090.jpg	65.7468	68.7273	11.2384	315	32	8.128	10.2794
220003.jpg	75.946	53.0179	12.4496	701	87	8.6389	14.0487
220075.jpg	65.3197	44.9246	12.2558	511	68	8.2338	11.5846
22013.jpg	48.8292	32.5444	10.634	582	67	8.2357	12.8025
22090.jpg	54.1153	65.5047	10.0025	313	37	8.0875	10.5214
22093.jpg	66.7117	50.1711	11.9916	638	73	8.351	13.4369
223004.jpg	48.1773	36.407	10.5586	412	43	8.7335	12.7624
223060.jpg	48.0374	36.0193	11.3282	226	31	8.0801	10.4527
223061.jpg	40.1055	34.1024	10.3654	213	24	8.161	10.198
225017.jpg	77.9959	63.6861	13.066	229	44	8.1292	9.3806
225022.jpg	60.3543	46.5886	10.8899	864	69	8.0997	15.921
226022.jpg	113.062	155.11	11.9429	643	60	8.1524	13.2428
226033.jpg	80.6622	53.7242	13.344	598	80	8.1384	12.5501
226043.jpg	62.4241	33.1562	12.2244	999	111	8.4447	18.4309
226060.jpg	89.4229	79.6877	12.739	612	66	8.2831	12.3289
227040.jpg	43.2798	54.3044	10.048	86	13	8.1411	8.6414
227046.jpg	54.8158	49.4657	10.9448	218	33	8.3414	10.012
227092.jpg	39.4064	34.7448	10.2868	116	19	8.1058	8.761
228076.jpg	42.0748	31.4504	9.61799	573	55	8.181	12.0944
229036.jpg	68.7821	63.9258	11.2721	521	55	8.3789	13.0639
230063.jpg	76.8906	53.2872	12.268	676	93	8.3969	13.3476
230098.jpg	61.6936	46.4135	11.7775	477	50	8.1616	11.5124
23025.jpg	67.8939	60.2821	12.072	379	41	8.295	11.6358
23050.jpg	49.3691	34.4863	10.3404	702	92	8.1779	13.4382
23080.jpg	56.9776	37.6926	11.8056	339	53	8.078	11.1491
23084.jpg	53.8985	31.6667	11.1815	880	94	8.2129	16.3633
231015.jpg	50.3098	29.5995	11.5945	548	71	8.3137	12.2207
232038.jpg	55.4116	47.9921	11.0528	217	40	8.2017	9.1661
232076.jpg	85.012	60.421	13.6175	248	30	8.0234	8.9318
235098.jpg	67.9645	49.6108	11.6032	593	82	8.1448	11.7064
236017.jpg	71.4532	71.3754	12.2231	264	27	8.1137	9.7211
236037.jpg	73.4871	63.3024	12.5328	316	41	8.1406	9.977
238011.jpg	29.6133	47.107	7.77668	48	10	8.1262	8.2674
238025.jpg	58.3915	46.8538	11.0943	412	52	8.1031	10.8247
239007.jpg	53.4962	37.4541	10.9499	634	69	8.0786	13.8158
239096.jpg	67.7871	41.2716	12.5287	734	101	8.4462	15.0266
24004.jpg	65.2681	42.1464	13.0245	335	42	8.256	10.6913
24063.jpg	36.8552	32.0122	9.23201	228	31	8.5738	11.0743
24077.jpg	78.8028	66.9863	11.6865	1178	77	8.1303	21.8454
241004.jpg	40.608	37.2658	9.13577	291	33	8.1839	10.4785
241048.jpg	44.858	24.6222	11.2818	460	54	8.4077	12.0119
242078.jpg	45.1087	30.0796	10.922	461	49	8.0393	11.7589
243095.jpg	35.6491	25.0774	8.30881	378	44	8.2534	10.954
245051.jpg	46.7367	41.1347	10.0075	467	44	8.1977	11.6804
246009.jpg	66.8979	49.5299	12.556	531	49	8.2768	12.0851
246016.jpg	61.5229	40.9483	12.0495	590	65	8.3963	12.9078
246053.jpg	87.2133	96.0523	11.9827	348	41	7.9878	9.8598
247003.jpg	71.2906	62.3804	11.8132	437	53	8.0431	11.071
247012.jpg	75.0637	60.4358	11.6926	768	70	8.0376	14.4819
247085.jpg	84.2893	84.5528	12.482	330	45	7.9799	10.0838
249021.jpg	62.464	55.0983	10.8197	600	53	8.0618	12.9227
249061.jpg	51.9142	47.8969	10.6556	336	37	8.2299	10.4257
249087.jpg	67.7186	48.2055	12.5522	548	58	8.2416	12.4219
250047.jpg	91.4918	83.4147	12.0476	532	83	8.0266	11.5712
250087.jpg	42.3477	34.3693	10.8418	213	25	8.2064	10.1803
25098.jpg	69.204	41.3046	12.3892	795	103	8.0532	15.2833
253016.jpg	50.623	33.3315	11.1858	490	54	8.2152	11.7613
253027.jpg	58.9216	61.2329	11.3654	182	23	8.2044	9.2911
253036.jpg	52.1604	46.6051	11.1544	158	25	8.0331	9.3042
253055.jpg	47.4636	40.4117	10.7752	196	27	8.1685	9.4497
253092.jpg	54.9021	43.9854	10.7353	380	54	8.1098	10.3523
254033.jpg	46.3021	35.0001	11.3863	229	30	8.0031	9.3969
254054.jpg	49.0928	32.7208	11.8855	369	37	8.3964	10.8058
257098.jpg	47.7183	37.8482	11.0775	294	30	8.0245	10.2977
258089.jpg	59.7301	34.3519	11.7049	1098	135	8.1062	19.2166
259060.jpg	75.0447	52.6513	12.4108	658	80	8.059	13.6228
260058.jpg	54.7098	52.5412	11.2279	205	26	8.4837	9.8498
260081.jpg	53.6669	49.9643	10.863	212	37	8.2316	9.3831
26031.jpg	1270.06	1661.14	35.6774	81	16	8.1223	8.4313
267036.jpg	43.3744	30.4386	10.8893	268	39	8.05	10.0024
268002.jpg	67.2332	64.5352	11.8254	223	35	8.0786	9.9079
268048.jpg	55.2429	37.7586	11.7594	496	50	8.2619	12.6286
268074.jpg	83.8015	79.6185	12.8598	377	38	8.0669	9.6019
27059.jpg	74.3052	63.4248	11.9785	503	50	8.0527	12.032
271008.jpg	54.1205	51.0369	10.7717	345	32	8.0719	11.1171
271031.jpg	44.2017	43.7018	10.9073	99	16	8.1079	9.337
271035.jpg	59.2339	51.0536	11.5671	278	35	8.3425	10.5609
274007.jpg	62.4957	46.2009	12.1266	377	50	8.0114	10.347
277053.jpg	57.5845	43.5191	11.6428	376	49	8.3951	11.1483
277095.jpg	49.779	35.682	11.4795	213	33	8.0075	9.0381
279005.jpg	60.1962	54.6418	11.0469	270	47	8.4346	9.8296
28075.jpg	80.1695	77.8931	13.2692	163	26	8.0191	8.887
28083.jpg	91.3944	97.9029	12.8176	215	44	8.0503	9.0976
28096.jpg	82.3745	105.886	12.0444	175	21	8.0666	8.8356
281017.jpg	61.7631	56.5819	10.8382	499	51	8.1999	11.7112
285022.jpg	78.4841	82.2364	11.678	181	34	8.431	9.0397
285036.jpg	52.0431	42.2383	10.2113	621	55	8.077	11.9573
285079.jpg	92.0039	98.6635	11.3848	914	75	8.0252	15.7695
286092.jpg	54.1326	52.7092	10.7503	367	32	8.055	10.9857
288024.jpg	85.0979	51.2479	14.9844	159	32	8.0041	8.8503
289011.jpg	79.9361	86.9265	11.4203	427	45	8.1527	11.2221
290035.jpg	75.0723	76.1902	11.4641	539	57	8.1128	11.9323
29030.jpg	50.3508	39.9248	10.6642	344	48	8.2231	10.0115
291000.jpg	169.896	108.665	19.3986	401	67	8.0821	10.3998
292066.jpg	77.7736	91.9417	11.0775	297	34	8.1382	9.8342
293029.jpg	57.6873	52.5641	11.8079	227	25	8.0853	9.6617
295087.jpg	52.4714	31.4139	11.6706	575	60	8.2034	11.9662
296007.jpg	67.6586	79.1729	11.3528	155	29	8.0777	8.7895
296028.jpg	49.2961	34.2638	10.9403	456	53	8.064	11.1156
296058.jpg	134.266	98.7317	15.8021	118	25	8.1797	8.6653
296059.jpg	61.9815	59.6899	11.3002	242	35	8.0586	9.4454
299086.jpg	51.7974	50.5876	11.0324	213	23	8.0599	8.8635
299091.jpg	41.6913	31.8687	10.5222	263	31	8.2834	9.8805
300091.jpg	81.0355	93.245	11.2721	566	51	8.0957	11.7801
301007.jpg	45.1315	38.3221	10.1756	223	45	8.1576	9.1443
302003.jpg	62.0051	53.2116	11.3557	380	47	8.1121	11.1569
302008.jpg	28.5213	32.4858	7.6849	317	42	8.0537	9.8465
302022.jpg	46.3114	26.6613	11.0128	737	75	8.0524	14.0774
304034.jpg	70.5271	51.7759	12.7365	459	53	8.1024	10.9429
304074.jpg	55.89	49.5387	11.3842	255	31	8.1799	10.5178
306005.jpg	62.172	48.8452	11.211	798	68	8.2966	14.9411
306051.jpg	55.5365	35.3861	11.8308	538	58	8.0715	12.2854
306052.jpg	73.404	68.2017	11.817	620	56	8.5738	13.4016
3063.jpg	35.6573	31.8622	9.1242	258	27	8.1257	10.7497
309004.jpg	249.853	250.202	22.4332	135	28	8.0604	8.7817
309040.jpg	64.0138	45.2088	11.7055	810	77	8.1539	15.2662
3096.jpg	61.4019	105.896	9.34465	84	14	8.1126	9.0049
310007.jpg	84.9126	121.517	10.6811	436	43	8.1424	11.4309
311068.jpg	69.4986	59.2712	12.3316	163	38	8.1123	8.8043
311081.jpg	52.7453	44.063	11.648	248	25	8.0925	9.894
314016.jpg	42.4946	43.1037	10.4145	123	18	8.1044	9.9005
317043.jpg	70.4143	71.1145	11.725	292	37	8.0433	9.7669
317080.jpg	28.3385	16.036	8.14574	560	59	8.4055	12.16
323016.jpg	52.1796	44.5151	9.50408	625	54	8.2668	13.3767
326025.jpg	59.4003	50.0861	10.8713	555	58	8.5353	12.0462
326038.jpg	64.4677	49.5271	13.0949	149	26	8.3248	9.1786
326085.jpg	60.2076	45.1827	11.6728	332	47	8.1237	10.8909
33039.jpg	52.4614	42.1558	11.7007	160	27	8.6827	10.3337
33044.jpg	58.5546	52.4905	11.5245	176	28	8.5636	10.862
33066.jpg	51.0853	40.0127	11.3683	259	32	8.473	10.6845
334025.jpg	38.5533	33.8484	9.69357	193	26	8.5895	9.8676
335088.jpg	54.0912	40.973	11.9574	256	34	8.5529	10.5333
335094.jpg	56.7232	45.1316	11.9912	183	26	8.7638	10.3631
344010.jpg	62.7774	44.9924	12.2745	542	50	9.4278	14.1922
346016.jpg	67.3341	55.6083	12.2469	280	36	8.6001	10.2847
347031.jpg	47.8866	32.9901	10.2425	428	55	8.6263	12.0485
35008.jpg	55.1451	44.4517	11.2031	417	40	8.7924	11.3554
35010.jpg	69.2027	53.1504	11.8679	435	56	8.5727	11.6666
35028.jpg	102.586	180.687	11.812	153	21	8.8888	9.3543
35049.jpg	89.3156	107.441	10.9443	345	48	8.6605	10.0689
35058.jpg	42.2861	39.8919	10.1753	201	21	8.6151	9.297
35070.jpg	95.3924	107.404	12.3576	343	38	8.6232	10.3311
35091.jpg	68.6582	44.67	13.3491	314	49	8.7351	10.7423
351093.jpg	172.532	132.212	19.0644	174	26	9.4421	10.4155
353013.jpg	81.0845	83.7665	11.5352	759	74	8.6086	15.1248
36046.jpg	57.6521	47.8138	11.1256	407	49	8.7811	11.8047
361010.jpg	67.4489	57.1219	11.958	260	42	8.1793	9.445
361084.jpg	63.3812	46.5545	12.2628	345	49	8.0838	10.1728
365025.jpg	44.6533	30.3303	10.5276	406	51	8.086	11.4681
365072.jpg	54.6227	34.8518	11.9389	391	49	8.134	11.9667
365073.jpg	161.947	84.2482	18.1022	564	82	8.1788	11.9045
368016.jpg	87.0926	101.808	12.0624	264	40	8.1153	9.5188
368037.jpg	46.3263	22.9751	11.2531	712	93	8.1501	14.3425
368078.jpg	67.9088	39.3375	12.7501	706	82	8.2927	13.9905
370036.jpg	72.5308	68.3503	11.6575	865	56	8.3938	16.1482
37073.jpg	84.7602	135.8	10.7394	202	34	8.1057	8.9563
372019.jpg	60.9807	44.1583	11.5531	520	59	8.0467	12.3914
372047.jpg	53.9915	40.8948	11.0719	361	46	8.081	10.7641
374020.jpg	49.4784	38.964	11.5819	207	29	8.1649	9.587
374067.jpg	58.4736	49.4915	11.2429	295	38	8.0197	10.2649
376001.jpg	56.9793	36.5913	12.1553	498	56	8.0474	12.2259
376020.jpg	73.4641	46.3575	12.5601	892	94	8.2041	16.8849
376043.jpg	68.7085	50.4644	12.2194	577	64	8.3252	13.0079
376086.jpg	79.9182	93.2912	11.5176	532	47	8.2144	12.2168
38082.jpg	49.7715	40.739	12.0135	207	21	8.0607	9.1669
38092.jpg	58.0936	38.5083	12.2199	299	42	8.601	10.7137
384022.jpg	59.0209	51.5332	11.1671	459	51	8.2204	11.3399
384089.jpg	54.2621	40.2582	11.5863	439	40	8.3421	10.9473
385022.jpg	44.683	34.7303	10.7594	196	30	8.2104	9.6997
385028.jpg	57.3979	42.9391	11.607	412	47	8.5591	11.9
385039.jpg	51.4737	34.8267	11.4086	316	51	8.07	10.0791
388006.jpg	63.8902	37.8754	12.4596	710	82	8.184	14.4126
388016.jpg	66.1644	62.7441	11.4154	292	36	8.1891	11.3399
388018.jpg	52.8587	34.238	11.37	626	72	8.0973	13.3002
388067.jpg	73.674	49.0131	11.9545	914	109	8.4073	17.256
393035.jpg	33.2756	20.1008	8.87744	634	86	8.4869	13.9279
41004.jpg	66.6808	75.4733	11.3703	174	25	8.0377	9.2703
41006.jpg	56.9799	49.8515	11.6736	207	28	8.2222	9.6762
41025.jpg	47.1079	44.7933	10.8247	136	21	8.0283	9.1175
41029.jpg	41.8285	31.1648	10.3919	280	32	8.0809	10.092
41033.jpg	60.0732	65.5766	10.8552	173	24	8.2274	9.6361
41069.jpg	44.6204	34.5656	10.9308	222	29	8.2033	10.2147
41085.jpg	52.3927	43.5494	11.1745	271	32	8.0486	9.898
41096.jpg	61.8897	50.3828	11.577	273	42	8.3728	9.8577
42012.jpg	37.6458	36.0515	9.92239	135	18	8.0795	9.4392
42044.jpg	43.9502	43.9648	8.83778	94	21	8.1479	8.4169
42049.jpg	49.2636	74.219	8.51718	299	32	8.1007	10.6534
42078.jpg	27.1993	33.2078	6.64635	254	34	8.0544	9.0261
43033.jpg	66.6486	86.039	11.6269	157	15	8.1495	8.8116
43051.jpg	70.6747	119.656	9.24333	190	29	8.4003	9.6604
43070.jpg	147.24	251.165	13.0501	278	27	8.9327	10.2845
43074.jpg	55.6677	54.2604	11.6158	144	21	8.7549	9.2519
43083.jpg	67.0233	60.8555	12.5751	188	27	8.7077	9.3942
45000.jpg	77.0436	76.1395	12.1179	350	41	8.6538	10.325
45077.jpg	63.2219	47.6631	12.0524	378	46	8.2443	10.1038
45096.jpg	64.5411	82.7651	9.25657	587	55	8.5655	12.1315
46076.jpg	64.5571	61.3289	11.5389	284	41	8.8554	10.826
48017.jpg	64.2054	65.2538	11.1276	222	35	8.5364	9.7678
48025.jpg	42.6121	35.9264	10.6734	193	22	8.5823	10.1657
48055.jpg	71.419	47.3346	13.2938	494	55	8.6424	12.2958
49024.jpg	50.4852	47.0086	10.4999	242	29	8.5642	9.8686
5096.jpg	49.1454	40.6019	11.6763	174	22	8.4512	9.1349
51084.jpg	53.996	35.3748	11.5321	639	60	8.5833	13.6756
54005.jpg	35.2871	30.0572	9.74733	164	23	8.5079	9.6693
54082.jpg	50.7924	41.502	11.3679	193	31	8.8027	9.8597
55067.jpg	26.5835	29.3251	8.26491	78	13	8.4658	9.4469
55073.jpg	66.9192	59.9062	12.1702	277	34	8.8523	10.548
55075.jpg	62.6417	60.0841	10.7402	365	41	8.5361	11.1556
56028.jpg	64.4169	45.2688	12.3692	360	47	8.7369	11.6421
58060.jpg	352.696	299.219	20.9338	133	28	8.4901	8.8373
59078.jpg	49.2906	49.1076	9.33728	473	65	8.5147	11.2869
60079.jpg	64.0207	85.4659	10.987	152	16	8.5637	9.2079
6046.jpg	62.744	42.0765	12.652	251	38	8.5693	10.2976
61034.jpg	65.6323	48.4086	11.5984	564	73	8.7411	13.2148
61060.jpg	57.9902	60.1669	11.0739	321	31	8.6042	11.4221
61086.jpg	54.674	37.7137	11.5499	383	56	8.5992	11.534
62096.jpg	73.9546	69.3285	11.6901	206	36	8.7933	10.0518
64061.jpg	58.0296	59.9697	11.4469	184	21	8.5824	10.3017
65010.jpg	64.427	48.7298	11.6208	594	62	8.539	12.888
65019.jpg	62.7421	48.2353	11.0347	759	93	8.7042	15.5951
65033.jpg	66.5582	48.8053	12.187	468	59	8.4955	11.1757
65074.jpg	50.4518	32.998	11.1532	425	61	8.5666	11.9366
65084.jpg	83.9676	75.2707	12.1485	870	85	8.6	16.5273
65132.jpg	71.4694	52.1075	12.4946	584	55	8.7189	13.3839
66039.jpg	73.9916	71.0138	11.1534	263	57	8.7438	10.1038
66053.jpg	59.6688	50.8002	11.6197	261	35	8.5218	9.9823
66075.jpg	66.4422	69.9928	11.3329	307	31	8.5424	10.5358
67079.jpg	41.0257	34.4802	10.5863	165	24	8.5467	9.5736
68077.jpg	68.8886	48.5195	12.074	680	66	8.5126	13.6493
69000.jpg	54.039	46.9259	11.1175	272	32	8.4629	10.3352
69007.jpg	62.3656	55.4784	11.633	359	43	8.6334	11.3633
69015.jpg	48.1644	35.2557	10.7636	405	40	8.5054	11.1373
69020.jpg	78.9473	83.6234	12.149	233	32	8.5154	10.362
69022.jpg	58.8304	61.5817	11.4448	187	23	8.4774	9.7163
69040.jpg	68.8608	75.1076	11.5821	206	26	8.5636	9.8765
70011.jpg	46.1441	55.3786	9.99352	145	15	8.6304	9.4622
70090.jpg	55.6872	55.5695	11.0501	261	25	8.4508	9.857
71046.jpg	41.0612	48.1443	9.66715	199	18	8.4969	9.5265
71076.jpg	62.7665	48.0646	11.1341	662	79	8.5164	14.1167
71099.jpg	48.8796	35.5152	11.2951	312	42	8.7166	10.6815
76002.jpg	56.1864	46.6753	11.0029	310	46	8.4745	10.2159
76053.jpg	65.2972	51.0414	12.2729	347	35	8.4606	10.5642
77062.jpg	49.7844	36.7126	11.4679	265	35	8.4299	10.6159
78004.jpg	43.3459	32.3301	10.7037	217	33	8.5862	10.676
78019.jpg	52.477	38.4564	10.9308	432	56	8.7186	12.158
78098.jpg	48.3397	26.7216	11.2862	571	80	8.5452	13.2528
79073.jpg	74.5794	56.3375	12.5931	405	62	8.4409	10.8287
80085.jpg	74.0672	71.4306	11.6915	497	55	8.4825	11.738
80090.jpg	80.8099	98.017	11.606	271	45	8.6988	9.9242
80099.jpg	81.4104	162.997	9.90382	71	16	8.447	8.8754
8023.jpg	70.4062	64.8283	11.8407	306	38	8.7777	10.726
8049.jpg	63.7974	102.406	9.85594	182	24	8.5209	9.6346
8068.jpg	56.1845	66.1189	10.0937	300	28	8.6426	10.9745
81066.jpg	96.1388	85.5647	13.0436	731	67	8.6782	14.7249
81090.jpg	76.5823	52.9921	12.3174	1084	95	8.5517	20.3481
81095.jpg	58.8634	34.3007	12.4145	929	75	8.6023	18.2309
8143.jpg	71.9874	55.3054	13.0431	304	42	8.6604	11.0649
85048.jpg	54.422	32.8343	11.8323	818	65	9.1866	17.6501
86000.jpg	67.867	48.027	11.621	841	90	8.602	15.9074
86016.jpg	56.5442	52.0943	12.104	112	21	8.6773	9.7724
86068.jpg	54.7921	47.3996	11.9942	199	25	8.7126	9.6264
87015.jpg	58.336	51.2908	11.6996	230	30	8.5849	10.6604
87046.jpg	52.8984	42.2163	11.707	325	30	8.7755	11.4636
87065.jpg	59.358	39.5008	12.196	397	52	8.8114	11.6833
89072.jpg	60.9373	56.5643	11.6944	307	32	8.6328	10.4242
90076.jpg	69.8572	92.6288	10.1543	338	37	8.6017	11.0537
92014.jpg	57.8279	52.6971	10.8166	252	37	8.8263	10.5376
92059.jpg	77.4008	74.7586	12.1734	323	31	8.6054	10.4167
94079.jpg	52.2034	44.1245	11.2047	294	34	8.6012	10.8222
94095.jpg	56.0123	54.0578	10.9942	221	28	8.8328	10.3051
95006.jpg	82.2533	69.8125	12.9892	391	58	8.5878	10.5233
97010.jpg	120.397	71.3135	15.0679	390	57	8.579	11.0122
97017.jpg	53.0926	44.387	10.7976	429	45	8.5936	12.8279
97033.jpg	53.1252	45.0255	11.0997	220	33	8.6497	11.0355
	68.2578	61.5893	11.7067	377.354	44.568	8.35339	11.1567	2.80331
