# Supplementary material for: Color image segmentation using adaptive hierarchical-histogram thresholding
Source: PLoS One. 2020 Jan 10;15(1):e0226345. doi: 10.1371/journal.pone.0226345 (PMC6953780; doi:10.1371/journal.pone.0226345)
Supplement: S1 Data — The folder being used for calculating the metrics of PRI,BDE, GCE and VOI. (ZIP) [file pone.0226345.s009.zip]

Archive with 301 entries (300 files):
- S1_Data/
- S1_Data/100075.mat
- S1_Data/100080.mat
- S1_Data/100098.mat
- S1_Data/101085.mat
- S1_Data/101087.mat
- S1_Data/102061.mat
- S1_Data/103041.mat
- S1_Data/103070.mat
- S1_Data/104022.mat
- S1_Data/105019.mat
- S1_Data/105025.mat
- S1_Data/105053.mat
- S1_Data/106020.mat
- S1_Data/106024.mat
- S1_Data/106025.mat
- S1_Data/108005.mat
- S1_Data/108041.mat
- S1_Data/108070.mat
- S1_Data/108073.mat
- S1_Data/108082.mat
- S1_Data/109034.mat
- S1_Data/109053.mat
- S1_Data/112082.mat
- S1_Data/113009.mat
- S1_Data/113016.mat
- S1_Data/113044.mat
- S1_Data/117054.mat
- S1_Data/118020.mat
- S1_Data/118035.mat
- S1_Data/119082.mat
- S1_Data/12003.mat
- S1_Data/12074.mat
- S1_Data/12084.mat
- S1_Data/122048.mat
- S1_Data/123074.mat
- S1_Data/124084.mat
- S1_Data/126007.mat
- S1_Data/126039.mat
- S1_Data/130026.mat
- S1_Data/130034.mat
- S1_Data/134008.mat
- S1_Data/134035.mat
- S1_Data/134052.mat
- S1_Data/135037.mat
- S1_Data/135069.mat
- S1_Data/138032.mat
- S1_Data/138078.mat
- S1_Data/140055.mat
- S1_Data/140075.mat
- S1_Data/14037.mat
- S1_Data/143090.mat
- S1_Data/144067.mat
- S1_Data/145014.mat
- S1_Data/145053.mat
- S1_Data/145086.mat
- S1_Data/147021.mat
- S1_Data/147062.mat
- S1_Data/147091.mat
- S1_Data/148026.mat
- S1_Data/148089.mat
- S1_Data/15004.mat
- S1_Data/15088.mat
- S1_Data/151087.mat
- S1_Data/153077.mat
- S1_Data/153093.mat
- S1_Data/155060.mat
- S1_Data/156065.mat
- S1_Data/156079.mat
- S1_Data/157036.mat
- S1_Data/157055.mat
- S1_Data/159008.mat
- S1_Data/159029.mat
- S1_Data/159045.mat
- S1_Data/159091.mat
- S1_Data/160068.mat
- S1_Data/16052.mat
- S1_Data/16077.mat
- S1_Data/161062.mat
- S1_Data/163014.mat
- S1_Data/163062.mat
- S1_Data/163085.mat
- S1_Data/164074.mat
- S1_Data/166081.mat
- S1_Data/167062.mat
- S1_Data/167083.mat
- S1_Data/169012.mat
- S1_Data/170054.mat
- S1_Data/170057.mat
- S1_Data/172032.mat
- S1_Data/173036.mat
- S1_Data/175032.mat
- S1_Data/175043.mat
- S1_Data/176019.mat
- S1_Data/176035.mat
- S1_Data/176039.mat
- S1_Data/178054.mat
- S1_Data/181018.mat
- S1_Data/181079.mat
- S1_Data/181091.mat
- S1_Data/182053.mat
- S1_Data/183055.mat
- S1_Data/183087.mat
- S1_Data/187003.mat
- S1_Data/187029.mat
- S1_Data/187039.mat
- S1_Data/187071.mat
- S1_Data/187083.mat
- S1_Data/188005.mat
- S1_Data/188063.mat
- S1_Data/188091.mat
- S1_Data/189003.mat
- S1_Data/189011.mat
- S1_Data/189080.mat
- S1_Data/19021.mat
- S1_Data/196015.mat
- S1_Data/196073.mat
- S1_Data/197017.mat
- S1_Data/198004.mat
- S1_Data/198023.mat
- S1_Data/198054.mat
- S1_Data/20008.mat
- S1_Data/202012.mat
- S1_Data/207056.mat
- S1_Data/208001.mat
- S1_Data/209070.mat
- S1_Data/2092.mat
- S1_Data/210088.mat
- S1_Data/21077.mat
- S1_Data/216041.mat
- S1_Data/216053.mat
- S1_Data/216066.mat
- S1_Data/216081.mat
- S1_Data/219090.mat
- S1_Data/220075.mat
- S1_Data/22013.mat
- S1_Data/22090.mat
- S1_Data/22093.mat
- S1_Data/223061.mat
- S1_Data/225017.mat
- S1_Data/227040.mat
- S1_Data/227046.mat
- S1_Data/227092.mat
- S1_Data/229036.mat
- S1_Data/23025.mat
- S1_Data/23080.mat
- S1_Data/23084.mat
- S1_Data/231015.mat
- S1_Data/232038.mat
- S1_Data/236017.mat
- S1_Data/236037.mat
- S1_Data/238011.mat
- S1_Data/239007.mat
- S1_Data/239096.mat
- S1_Data/24004.mat
- S1_Data/24063.mat
- S1_Data/24077.mat
- S1_Data/241004.mat
- S1_Data/241048.mat
- S1_Data/242078.mat
- S1_Data/245051.mat
- S1_Data/246016.mat
- S1_Data/246053.mat
- S1_Data/247085.mat
- S1_Data/249061.mat
- S1_Data/249087.mat
- S1_Data/25098.mat
- S1_Data/253027.mat
- S1_Data/253036.mat
- S1_Data/253055.mat
- S1_Data/254033.mat
- S1_Data/254054.mat
- S1_Data/260058.mat
- S1_Data/260081.mat
- S1_Data/26031.mat
- S1_Data/268002.mat
- S1_Data/27059.mat
- S1_Data/271008.mat
- S1_Data/271031.mat
- S1_Data/271035.mat
- S1_Data/274007.mat
- S1_Data/277095.mat
- S1_Data/28075.mat
- S1_Data/28096.mat
- S1_Data/285036.mat
- S1_Data/285079.mat
- S1_Data/286092.mat
- S1_Data/291000.mat
- S1_Data/292066.mat
- S1_Data/293029.mat
- S1_Data/295087.mat
- S1_Data/296007.mat
- S1_Data/296059.mat
- S1_Data/299086.mat
- S1_Data/299091.mat
- S1_Data/300091.mat
- S1_Data/301007.mat
- S1_Data/302003.mat
- S1_Data/302008.mat
- S1_Data/304034.mat
- S1_Data/304074.mat
- S1_Data/306005.mat
- S1_Data/309004.mat
- S1_Data/3096.mat
- S1_Data/310007.mat
- S1_Data/311068.mat
- S1_Data/311081.mat
- S1_Data/314016.mat
- S1_Data/317080.mat
- S1_Data/323016.mat
- S1_Data/326038.mat
- S1_Data/33039.mat
- S1_Data/33066.mat
- S1_Data/35008.mat
- S1_Data/35010.mat
- S1_Data/35058.mat
- S1_Data/35070.mat
- S1_Data/35091.mat
- S1_Data/351093.mat
- S1_Data/353013.mat
- S1_Data/361010.mat
- S1_Data/361084.mat
- S1_Data/365025.mat
- S1_Data/365073.mat
- S1_Data/368016.mat
- S1_Data/368078.mat
- S1_Data/370036.mat
- S1_Data/37073.mat
- S1_Data/372047.mat
- S1_Data/374020.mat
- S1_Data/374067.mat
- S1_Data/376001.mat
- S1_Data/376020.mat
- S1_Data/376043.mat
- S1_Data/38082.mat
- S1_Data/38092.mat
- S1_Data/385028.mat
- S1_Data/385039.mat
- S1_Data/388016.mat
- S1_Data/41004.mat
- S1_Data/41025.mat
- S1_Data/41033.mat
- S1_Data/41069.mat
- S1_Data/42012.mat
- S1_Data/42044.mat
- S1_Data/42049.mat
- S1_Data/42078.mat
- S1_Data/43070.mat
- S1_Data/43074.mat
- S1_Data/43083.mat
- S1_Data/45077.mat
- S1_Data/45096.mat
- S1_Data/46076.mat
- S1_Data/48055.mat
- S1_Data/54005.mat
- S1_Data/54082.mat
- S1_Data/55067.mat
- S1_Data/55073.mat
- S1_Data/55075.mat
- S1_Data/56028.mat
- S1_Data/58060.mat
- S1_Data/59078.mat
- S1_Data/60079.mat
- S1_Data/61060.mat
- S1_Data/61086.mat
- S1_Data/62096.mat
- S1_Data/65010.mat
- S1_Data/65019.mat
- S1_Data/65033.mat
- S1_Data/65074.mat
- S1_Data/65132.mat
- S1_Data/66039.mat
- S1_Data/66053.mat
- S1_Data/66075.mat
- S1_Data/67079.mat
- S1_Data/68077.mat
- S1_Data/69015.mat
- S1_Data/69020.mat
- S1_Data/69040.mat
- S1_Data/71046.mat
- S1_Data/76002.mat
- S1_Data/76053.mat
- S1_Data/78004.mat
- S1_Data/78019.mat
- S1_Data/80099.mat
- S1_Data/8023.mat
- S1_Data/8049.mat
- S1_Data/8143.mat
- S1_Data/85048.mat
- S1_Data/86000.mat
- S1_Data/86016.mat
- S1_Data/86068.mat
- S1_Data/87046.mat
- S1_Data/87065.mat
- S1_Data/89072.mat
- S1_Data/90076.mat
- S1_Data/92059.mat
- S1_Data/94079.mat
- S1_Data/95006.mat
- S1_Data/97017.mat
[truncated: 1 more entries]
