# Supplementary material for: Color image segmentation using adaptive hierarchical-histogram thresholding
Source: PLoS One. 2020 Jan 10;15(1):e0226345. doi: 10.1371/journal.pone.0226345 (PMC6953780; doi:10.1371/journal.pone.0226345)
Supplement: S6 Data — (ZIP) [file pone.0226345.s014.zip]

Archive with 301 entries (300 files):
- S6_Date/
- S6_Date/100075.mat
- S6_Date/100080.mat
- S6_Date/100098.mat
- S6_Date/101085.mat
- S6_Date/101087.mat
- S6_Date/102061.mat
- S6_Date/103041.mat
- S6_Date/103070.mat
- S6_Date/104022.mat
- S6_Date/105019.mat
- S6_Date/105025.mat
- S6_Date/105053.mat
- S6_Date/106020.mat
- S6_Date/106024.mat
- S6_Date/106025.mat
- S6_Date/108005.mat
- S6_Date/108041.mat
- S6_Date/108070.mat
- S6_Date/108073.mat
- S6_Date/108082.mat
- S6_Date/109034.mat
- S6_Date/109053.mat
- S6_Date/112082.mat
- S6_Date/113009.mat
- S6_Date/113016.mat
- S6_Date/113044.mat
- S6_Date/117054.mat
- S6_Date/118020.mat
- S6_Date/118035.mat
- S6_Date/119082.mat
- S6_Date/12003.mat
- S6_Date/12074.mat
- S6_Date/12084.mat
- S6_Date/122048.mat
- S6_Date/123074.mat
- S6_Date/124084.mat
- S6_Date/126007.mat
- S6_Date/126039.mat
- S6_Date/130026.mat
- S6_Date/130034.mat
- S6_Date/134008.mat
- S6_Date/134035.mat
- S6_Date/134052.mat
- S6_Date/135037.mat
- S6_Date/135069.mat
- S6_Date/138032.mat
- S6_Date/138078.mat
- S6_Date/140055.mat
- S6_Date/140075.mat
- S6_Date/14037.mat
- S6_Date/143090.mat
- S6_Date/144067.mat
- S6_Date/145014.mat
- S6_Date/145053.mat
- S6_Date/145086.mat
- S6_Date/147021.mat
- S6_Date/147062.mat
- S6_Date/147091.mat
- S6_Date/148026.mat
- S6_Date/148089.mat
- S6_Date/15004.mat
- S6_Date/15088.mat
- S6_Date/151087.mat
- S6_Date/153077.mat
- S6_Date/153093.mat
- S6_Date/155060.mat
- S6_Date/156065.mat
- S6_Date/156079.mat
- S6_Date/157036.mat
- S6_Date/157055.mat
- S6_Date/159008.mat
- S6_Date/159029.mat
- S6_Date/159045.mat
- S6_Date/159091.mat
- S6_Date/160068.mat
- S6_Date/16052.mat
- S6_Date/16077.mat
- S6_Date/161062.mat
- S6_Date/163014.mat
- S6_Date/163062.mat
- S6_Date/163085.mat
- S6_Date/164074.mat
- S6_Date/166081.mat
- S6_Date/167062.mat
- S6_Date/167083.mat
- S6_Date/169012.mat
- S6_Date/170054.mat
- S6_Date/170057.mat
- S6_Date/172032.mat
- S6_Date/173036.mat
- S6_Date/175032.mat
- S6_Date/175043.mat
- S6_Date/176019.mat
- S6_Date/176035.mat
- S6_Date/176039.mat
- S6_Date/178054.mat
- S6_Date/181018.mat
- S6_Date/181079.mat
- S6_Date/181091.mat
- S6_Date/182053.mat
- S6_Date/183055.mat
- S6_Date/183087.mat
- S6_Date/187003.mat
- S6_Date/187029.mat
- S6_Date/187039.mat
- S6_Date/187071.mat
- S6_Date/187083.mat
- S6_Date/188005.mat
- S6_Date/188063.mat
- S6_Date/188091.mat
- S6_Date/189003.mat
- S6_Date/189011.mat
- S6_Date/189080.mat
- S6_Date/19021.mat
- S6_Date/196015.mat
- S6_Date/196073.mat
- S6_Date/197017.mat
- S6_Date/198004.mat
- S6_Date/198023.mat
- S6_Date/198054.mat
- S6_Date/20008.mat
- S6_Date/202012.mat
- S6_Date/207056.mat
- S6_Date/208001.mat
- S6_Date/209070.mat
- S6_Date/2092.mat
- S6_Date/210088.mat
- S6_Date/21077.mat
- S6_Date/216041.mat
- S6_Date/216053.mat
- S6_Date/216066.mat
- S6_Date/216081.mat
- S6_Date/219090.mat
- S6_Date/220075.mat
- S6_Date/22013.mat
- S6_Date/22090.mat
- S6_Date/22093.mat
- S6_Date/223061.mat
- S6_Date/225017.mat
- S6_Date/227040.mat
- S6_Date/227046.mat
- S6_Date/227092.mat
- S6_Date/229036.mat
- S6_Date/23025.mat
- S6_Date/23080.mat
- S6_Date/23084.mat
- S6_Date/231015.mat
- S6_Date/232038.mat
- S6_Date/236017.mat
- S6_Date/236037.mat
- S6_Date/238011.mat
- S6_Date/239007.mat
- S6_Date/239096.mat
- S6_Date/24004.mat
- S6_Date/24063.mat
- S6_Date/24077.mat
- S6_Date/241004.mat
- S6_Date/241048.mat
- S6_Date/242078.mat
- S6_Date/245051.mat
- S6_Date/246016.mat
- S6_Date/246053.mat
- S6_Date/247085.mat
- S6_Date/249061.mat
- S6_Date/249087.mat
- S6_Date/25098.mat
- S6_Date/253027.mat
- S6_Date/253036.mat
- S6_Date/253055.mat
- S6_Date/254033.mat
- S6_Date/254054.mat
- S6_Date/260058.mat
- S6_Date/260081.mat
- S6_Date/26031.mat
- S6_Date/268002.mat
- S6_Date/27059.mat
- S6_Date/271008.mat
- S6_Date/271031.mat
- S6_Date/271035.mat
- S6_Date/274007.mat
- S6_Date/277095.mat
- S6_Date/28075.mat
- S6_Date/28096.mat
- S6_Date/285036.mat
- S6_Date/285079.mat
- S6_Date/286092.mat
- S6_Date/291000.mat
- S6_Date/292066.mat
- S6_Date/293029.mat
- S6_Date/295087.mat
- S6_Date/296007.mat
- S6_Date/296059.mat
- S6_Date/299086.mat
- S6_Date/299091.mat
- S6_Date/300091.mat
- S6_Date/301007.mat
- S6_Date/302003.mat
- S6_Date/302008.mat
- S6_Date/304034.mat
- S6_Date/304074.mat
- S6_Date/306005.mat
- S6_Date/309004.mat
- S6_Date/3096.mat
- S6_Date/310007.mat
- S6_Date/311068.mat
- S6_Date/311081.mat
- S6_Date/314016.mat
- S6_Date/317080.mat
- S6_Date/323016.mat
- S6_Date/326038.mat
- S6_Date/33039.mat
- S6_Date/33066.mat
- S6_Date/35008.mat
- S6_Date/35010.mat
- S6_Date/35058.mat
- S6_Date/35070.mat
- S6_Date/35091.mat
- S6_Date/351093.mat
- S6_Date/353013.mat
- S6_Date/361010.mat
- S6_Date/361084.mat
- S6_Date/365025.mat
- S6_Date/365073.mat
- S6_Date/368016.mat
- S6_Date/368078.mat
- S6_Date/370036.mat
- S6_Date/37073.mat
- S6_Date/372047.mat
- S6_Date/374020.mat
- S6_Date/374067.mat
- S6_Date/376001.mat
- S6_Date/376020.mat
- S6_Date/376043.mat
- S6_Date/38082.mat
- S6_Date/38092.mat
- S6_Date/385028.mat
- S6_Date/385039.mat
- S6_Date/388016.mat
- S6_Date/41004.mat
- S6_Date/41025.mat
- S6_Date/41033.mat
- S6_Date/41069.mat
- S6_Date/42012.mat
- S6_Date/42044.mat
- S6_Date/42049.mat
- S6_Date/42078.mat
- S6_Date/43070.mat
- S6_Date/43074.mat
- S6_Date/43083.mat
- S6_Date/45077.mat
- S6_Date/45096.mat
- S6_Date/46076.mat
- S6_Date/48055.mat
- S6_Date/54005.mat
- S6_Date/54082.mat
- S6_Date/55067.mat
- S6_Date/55073.mat
- S6_Date/55075.mat
- S6_Date/56028.mat
- S6_Date/58060.mat
- S6_Date/59078.mat
- S6_Date/60079.mat
- S6_Date/61060.mat
- S6_Date/61086.mat
- S6_Date/62096.mat
- S6_Date/65010.mat
- S6_Date/65019.mat
- S6_Date/65033.mat
- S6_Date/65074.mat
- S6_Date/65132.mat
- S6_Date/66039.mat
- S6_Date/66053.mat
- S6_Date/66075.mat
- S6_Date/67079.mat
- S6_Date/68077.mat
- S6_Date/69015.mat
- S6_Date/69020.mat
- S6_Date/69040.mat
- S6_Date/71046.mat
- S6_Date/76002.mat
- S6_Date/76053.mat
- S6_Date/78004.mat
- S6_Date/78019.mat
- S6_Date/80099.mat
- S6_Date/8023.mat
- S6_Date/8049.mat
- S6_Date/8143.mat
- S6_Date/85048.mat
- S6_Date/86000.mat
- S6_Date/86016.mat
- S6_Date/86068.mat
- S6_Date/87046.mat
- S6_Date/87065.mat
- S6_Date/89072.mat
- S6_Date/90076.mat
- S6_Date/92059.mat
- S6_Date/94079.mat
- S6_Date/95006.mat
- S6_Date/97017.mat
[truncated: 1 more entries]
